# Supplementary material for: Crystal structure of hexa­prop-2-en-1-yl 4,4′,4′′,4′′′,4′′′′,4′′′′′-[1,3,5,2λ5,4λ5,6λ5-tri­aza­triphosphinine-2,2,4,4,6,6-hexa­yl­hexa­kis­(­oxy)]hexa­benzoate
Source: Acta Crystallogr E Crystallogr Commun. 2015 Nov 18;71(Pt 12):o955–6. doi: 10.1107/S2056989015021301 (PMC4719920; doi:10.1107/S2056989015021301)
Supplement: Supplementary file 1 [file e-71-0o955-sup1.cif]

##############################################################################
#                                                                            #
# This CIF contains the data in a paper accepted for publication in          #
# Acta Crystallographica Section E. It conforms to the requirements of       #
# Notes for Authors for Acta Crystallographica Section E, and has been       #
# peer reviewed under the auspices of the IUCr Commission on Journals.       #
#                                                                            #
# Full details of the Crystallographic Information File format               #
# are given in the paper "The Crystallographic Information File (CIF):       #
# a New Standard Archive File for Crystallography" by S. R. Hall, F. H.      #
# Allen and I. D. Brown [Acta Cryst. (1991), A47, 655-685].                  #
#                                                                            #
# The current version of the core CIF dictionary is obtainable from          #
# ftp://ftp.iucr.org/pub/cif_core.dic.                                       #
#                                                                            #
# Software is freely available for graphical display of the structure(s)     #
# in this CIF. For information consult the CIF software page                 #
# http://www.iucr.org/resources/cif/software.                                #
#                                                                            #
# This file may be used for bona fide research purposes within the           #
# scientific community so long as proper attribution is given to the journal # 
# article from which it was obtained.                                        #
#                                                                            #
##############################################################################
data_I
_database_code_depnum_ccdc_archive 'CCDC 1436029'
_audit_creation_method
;
Olex2 1.2
(compiled 2015.01.26 svn.r3150 for OlexSys, GUI svn.r4998)
;
_journal_data_validation_number     ?
_journal_date_recd_electronic     2015-08-14
_journal_date_accepted     2015-11-10
_journal_name_full     'Acta Crystallographica, Section E'
_journal_year     2015
_journal_volume     71
_journal_issue     12
_journal_page_first     o955
_journal_page_last     o956
_journal_paper_category     HO
_journal_paper_doi     10.1107/S2056989015021301
_journal_coeditor_code     ZQ2233
_publ_contact_author_name     'Dr. Jing Zhu'
_publ_contact_author_address
;
College of Chemistry and Chemical engineering
Henan University of Technology
Zhengzhou 450001
People's Republic of China
;
_publ_contact_author_email     zhujing1960@126.com
_publ_contact_author_fax     '0086 371 67756718'
_publ_contact_author_phone     '0086 371 67756728'
_publ_section_title
;\
Crystal structure of hexaprop-2-en-1-yl
4,4',4'',4''',4'''',4'''''-[1,3,5,2\l^5^,4\l^5^,6\l^5^-triazatriphosphinine-\
2,2,4,4,6,6-hexaylhexakis(oxy)]hexabenzoate
;
loop_
    _publ_author_name
    _publ_author_address
    'Zhu, Jing'
;
College of Chemistry and Chemical engineering
Henan University of Technology
Zhengzhou 450001
People's Republic of China
;
    'Li, Qian'
;
College of Chemistry and Chemical engineering
Henan University of Technology
Zhengzhou 450001
People's Republic of China
;
    'Zheng, Fu-Wei'
;
College of Chemistry and Chemical engineering
Henan University of Technology
Zhengzhou 450001
People's Republic of China
;
    'He, Juan'
;
College of Chemistry and Chemical engineering
Henan University of Technology
Zhengzhou 450001
People's Republic of China
;
    'Qu, Ling-Bo'
;
College of Chemistry and Chemical engineering
Henan University of Technology
Zhengzhou 450001
People's Republic of China
;
_chemical_name_systematic
;\
Hexaprop-2-en-1-yl
4,4',4'',4''',4'''',4'''''-[1,3,5,2\l^5^,4\l^5^,6\l^5^-triazatriphosphinine-\
2,2,4,4,6,6-hexaylhexakis(oxy)]hexabenzoate
;
_chemical_name_common     ?
_chemical_formula_moiety     'C60 H54 N3 O18 P3'
_chemical_formula_sum     'C60 H54 N3 O18 P3'
_chemical_formula_iupac     'C60 H54 N3 O18 P3'
_chemical_formula_weight     1197.97
_chemical_melting_point     ?
_shelx_space_group_comment
;
The symmetry employed for this shelxl refinement is uniquely defined
by the following loop, which should always be used as a source of
symmetry information in preference to the above space-group names.
They are only intended as comments.
;
_space_group_crystal_system     monoclinic
_space_group_name_H-M_alt     'P 21/c'
_space_group_name_Hall     '-P 2ybc'
loop_
    _space_group_symop_operation_xyz
    'x, y, z'
    '-x, y+1/2, -z+1/2'
    '-x, -y, -z'
    'x, -y-1/2, z-1/2'
_cell_length_a     7.97548(11)
_cell_length_b     16.9389(3)
_cell_length_c     43.0661(7)
_cell_angle_alpha     90
_cell_angle_beta     93.6340(14)
_cell_angle_gamma     90
_cell_volume     5806.36(16)
_cell_formula_units_Z     4
_cell_measurement_reflns_used     6834
_cell_measurement_theta_min     4.1
_cell_measurement_theta_max     72.3
_cell_measurement_temperature     291(2)
_exptl_crystal_description     block
_exptl_crystal_colour     colourless
_exptl_crystal_size_max     0.22
_exptl_crystal_size_mid     0.16
_exptl_crystal_size_min     0.15
_exptl_crystal_density_diffrn     1.370
_exptl_crystal_density_meas     ?
_exptl_crystal_density_method     ?
_exptl_crystal_F_000     2496
_exptl_absorpt_coefficient_mu     1.589
_exptl_absorpt_correction_type     multi-scan
_exptl_absorpt_process_details
;
(CrysAlis PRO; Agilent, 2011)
;
_shelx_estimated_absorpt_T_min     0.721
_shelx_estimated_absorpt_T_max     0.797
_exptl_absorpt_correction_T_min     0.664
_exptl_absorpt_correction_T_max     1.000
_diffrn_ambient_temperature     291.15
_diffrn_radiation_type     CuK\a
_diffrn_radiation_wavelength     1.54184
_diffrn_radiation_monochromator     graphite
_diffrn_measurement_device_type     'Agilent Xcalibur Eos Gemini'
_diffrn_measurement_method     '\w scans'
_diffrn_detector_area_resol_mean     16.2312
_diffrn_reflns_number     21543
_diffrn_reflns_av_R_equivalents     0.0267
_diffrn_reflns_theta_min     3.322
_diffrn_reflns_theta_max     67.080
_diffrn_reflns_theta_full     67.080
_diffrn_measured_fraction_theta_max     1.000
_diffrn_measured_fraction_theta_full     1.000
_diffrn_reflns_limit_h_min     -9
_diffrn_reflns_limit_h_max     7
_diffrn_reflns_limit_k_min     -20
_diffrn_reflns_limit_k_max     15
_diffrn_reflns_limit_l_min     -51
_diffrn_reflns_limit_l_max     50
_refine_special_details     ?
_reflns_number_total     10382
_reflns_number_gt     7375
_reflns_threshold_expression     'I > 2\s(I)'
_refine_ls_structure_factor_coef     Fsqd
_refine_ls_matrix_type     full
_refine_ls_R_factor_all     0.0750
_refine_ls_R_factor_gt     0.0522
_refine_ls_wR_factor_gt     0.1360
_refine_ls_wR_factor_ref     0.1500
_refine_ls_goodness_of_fit_ref     1.025
_refine_ls_restrained_S_all     1.038
_refine_ls_number_reflns     10382
_refine_ls_number_parameters     774
_refine_ls_number_restraints     11
_refine_ls_hydrogen_treatment     constr
_refine_ls_weighting_scheme     calc
_refine_ls_weighting_details
              'w=1/[\s^2^(Fo^2^)+(0.0780P)^2^+0.6732P] where P=(Fo^2^+2Fc^2^)/3'
_atom_sites_solution_hydrogens     geom
_atom_sites_solution_primary     direct
_atom_sites_solution_secondary     ?
_refine_ls_shift/su_max     0.000
_refine_ls_shift/su_mean     0.000
_refine_diff_density_max     0.280
_refine_diff_density_min     -0.297
_refine_ls_extinction_method     none
_refine_ls_extinction_coef     .
loop_
    _atom_type_symbol
    _atom_type_description
    _atom_type_scat_dispersion_real
    _atom_type_scat_dispersion_imag
    _atom_type_scat_source
    'C' 'C' 0.0181 0.0091
                         'International Tables Vol C Tables 4.2.6.8 and 6.1.1.4'
    'H' 'H' 0.0000 0.0000
                         'International Tables Vol C Tables 4.2.6.8 and 6.1.1.4'
    'N' 'N' 0.0311 0.0180
                         'International Tables Vol C Tables 4.2.6.8 and 6.1.1.4'
    'O' 'O' 0.0492 0.0322
                         'International Tables Vol C Tables 4.2.6.8 and 6.1.1.4'
    'P' 'P' 0.2955 0.4335
                         'International Tables Vol C Tables 4.2.6.8 and 6.1.1.4'
_computing_data_collection
;
CrysAlis PRO (Agilent, 2011)
;
_computing_cell_refinement
;
CrysAlis PRO  (Agilent, 2011)
;
_computing_data_reduction
;
CrysAlis PRO (Agilent, 2011)
;
_computing_structure_solution
;
SHELXS97 (Sheldrick, 2008)
;
_computing_structure_refinement
;
SHELXL97 (Sheldrick, 2008)
;
_computing_molecular_graphics
;
<i>OLEX2</i> (Dolomanov <i>et al.</i>, 2009)
;
_computing_publication_material
;
<i>OLEX2</i> (Dolomanov <i>et al.</i>, 2009)
;
loop_
    _atom_site_type_symbol
    _atom_site_label
    _atom_site_fract_x
    _atom_site_fract_y
    _atom_site_fract_z
    _atom_site_U_iso_or_equiv
    _atom_site_adp_type
    _atom_site_calc_flag
    _atom_site_occupancy
    _atom_site_disorder_assembly
    _atom_site_disorder_group
    C C1 0.6244(3) 0.11071(16) 0.40893(6) 0.0541(6) Uani d 1 . .
    C C2 0.6114(3) 0.10471(19) 0.44061(6) 0.0642(7) Uani d 1 . .
    H H2 0.5664 0.0596 0.4491 0.077 Uiso calc 1 . .
    C C3 0.6654(4) 0.1660(2) 0.45932(6) 0.0696(8) Uani d 1 . .
    H H3 0.6579 0.1621 0.4807 0.084 Uiso calc 1 . .
    C C4 0.7309(3) 0.23365(19) 0.44693(6) 0.0645(7) Uani d 1 . .
    C C5 0.7474(3) 0.23766(18) 0.41498(6) 0.0626(7) Uani d 1 . .
    H H5 0.7942 0.2824 0.4065 0.075 Uiso calc 1 . .
    C C6 0.6950(3) 0.17606(17) 0.39577(6) 0.0591(6) Uani d 1 . .
    H H6 0.7071 0.1785 0.3745 0.071 Uiso calc 1 . .
    C C7 0.7807(4) 0.3006(2) 0.46779(7) 0.0805(9) Uani d 1 . .
    C C8 0.8574(8) 0.4358(3) 0.47158(11) 0.1331(19) Uani d 1 . .
    H H8A 0.7679 0.4474 0.4851 0.160 Uiso calc 1 . .
    H H8B 0.9595 0.4260 0.4844 0.160 Uiso calc 1 . .
    C C9 0.8811(7) 0.5006(3) 0.45159(14) 0.1336(18) Uani d 1 . .
    H H9 0.9405 0.4907 0.4341 0.160 Uiso calc 1 . .
    C C10 0.8301(8) 0.5704(4) 0.45499(16) 0.164(2) Uani d 1 . .
    H H10A 0.7701 0.5834 0.4721 0.196 Uiso calc 1 . .
    H H10B 0.8526 0.6088 0.4404 0.196 Uiso calc 1 . .
    C C11 0.6976(3) 0.03458(16) 0.30966(6) 0.0570(6) Uani d 1 . .
    C C12 0.7519(3) -0.03787(17) 0.29997(7) 0.0674(7) Uani d 1 . .
    H H12 0.7694 -0.0791 0.3140 0.081 Uiso calc 1 . .
    C C13 0.7798(4) -0.04811(18) 0.26889(7) 0.0684(7) Uani d 1 . .
    H H13 0.8159 -0.0969 0.2620 0.082 Uiso calc 1 . .
    C C14 0.7551(3) 0.01275(18) 0.24782(7) 0.0634(7) Uani d 1 . .
    C C15 0.6996(4) 0.08501(18) 0.25824(8) 0.0726(8) Uani d 1 . .
    H H15 0.6810 0.1263 0.2442 0.087 Uiso calc 1 . .
    C C16 0.6717(4) 0.09615(17) 0.28926(8) 0.0706(8) Uani d 1 . .
    H H16 0.6357 0.1449 0.2962 0.085 Uiso calc 1 . .
    C C17 0.7906(4) -0.0018(2) 0.21482(8) 0.0823(9) Uani d 1 . .
    C C18 0.778(7) 0.075(3) 0.1662(13) 0.187(6) Uani d 0.249(12) A 1
    H H18A 0.6815 0.1066 0.1594 0.225 Uiso calc 0.249(12) A 1
    H H18B 0.7692 0.0246 0.1553 0.225 Uiso calc 0.249(12) A 1
    C C18A 0.824(3) 0.0479(6) 0.1652(4) 0.187(6) Uani d 0.751(12) A 2
    H H18C 0.9116 0.0084 0.1648 0.225 Uiso calc 0.751(12) A 2
    H H18D 0.7269 0.0294 0.1525 0.225 Uiso calc 0.751(12) A 2
    C C19 0.940(6) 0.1168(15) 0.1587(9) 0.158(4) Uani d 0.249(12) A 1
    H H19 1.0426 0.0911 0.1625 0.189 Uiso calc 0.249(12) A 1
    C C19A 0.8830(17) 0.1235(7) 0.1533(3) 0.158(4) Uani d 0.751(12) A 2
    H H19A 0.9344 0.1218 0.1346 0.189 Uiso calc 0.751(12) A 2
    C C20 0.939(5) 0.1908(17) 0.1466(6) 0.171(4) Uani d 0.249(12) A 1
    H H20C 0.8373 0.2172 0.1426 0.205 Uiso calc 0.249(12) A 1
    H H20D 1.0391 0.2152 0.1422 0.205 Uiso calc 0.249(12) A 1
    C C20A 0.8722(14) 0.1868(6) 0.1651(2) 0.171(4) Uani d 0.751(12) A 2
    H H20A 0.8219 0.1919 0.1839 0.205 Uiso calc 0.751(12) A 2
    H H20B 0.9143 0.2312 0.1555 0.205 Uiso calc 0.751(12) A 2
    C C21 0.1451(4) -0.05609(17) 0.39968(7) 0.0636(7) Uani d 1 . .
    C C22 0.2751(4) -0.07835(17) 0.42059(7) 0.0692(7) Uani d 1 . .
    H H22 0.3548 -0.1148 0.4149 0.083 Uiso calc 1 . .
    C C23 0.2849(4) -0.04589(17) 0.44979(7) 0.0674(7) Uani d 1 . .
    H H23 0.3700 -0.0615 0.4642 0.081 Uiso calc 1 . .
    C C24 0.1684(3) 0.01032(17) 0.45792(6) 0.0603(6) Uani d 1 . .
    C C25 0.0372(3) 0.03084(18) 0.43663(7) 0.0662(7) Uani d 1 . .
    H H25 -0.0429 0.0673 0.4422 0.079 Uiso calc 1 . .
    C C26 0.0250(3) -0.00250(19) 0.40739(7) 0.0666(7) Uani d 1 . .
    H H26 -0.0628 0.0110 0.3931 0.080 Uiso calc 1 . .
    C C27 0.1922(4) 0.04851(19) 0.48899(7) 0.0687(7) Uani d 1 . .
    C C28 0.1005(5) 0.1519(2) 0.52103(8) 0.0896(10) Uani d 1 . .
    H H28A 0.1538 0.1212 0.5379 0.107 Uiso calc 1 . .
    H H28B -0.0070 0.1705 0.5275 0.107 Uiso calc 1 . .
    C C29 0.2074(7) 0.2197(3) 0.51407(10) 0.1106(13) Uani d 1 . .
    H H29 0.1581 0.2576 0.5008 0.133 Uiso calc 1 . .
    C C30 0.3543(7) 0.2326(4) 0.52357(13) 0.146(2) Uani d 1 . .
    H H30A 0.4107 0.1969 0.5369 0.175 Uiso calc 1 . .
    H H30B 0.4085 0.2781 0.5174 0.175 Uiso calc 1 . .
    C C31 0.2102(3) -0.12102(16) 0.28705(7) 0.0602(6) Uani d 1 . .
    C C32 0.1303(4) -0.18309(18) 0.27119(8) 0.0712(8) Uani d 1 . .
    H H32 0.0567 -0.2158 0.2811 0.085 Uiso calc 1 . .
    C C33 0.1619(4) -0.19549(18) 0.24055(7) 0.0712(8) Uani d 1 . .
    H H33 0.1093 -0.2371 0.2297 0.085 Uiso calc 1 . .
    C C34 0.2695(3) -0.14752(17) 0.22575(7) 0.0613(7) Uani d 1 . .
    C C35 0.3457(3) -0.08538(18) 0.24187(7) 0.0660(7) Uani d 1 . .
    H H35 0.4174 -0.0520 0.2318 0.079 Uiso calc 1 . .
    C C36 0.3169(3) -0.07213(18) 0.27280(7) 0.0672(7) Uani d 1 . .
    H H36 0.3695 -0.0306 0.2836 0.081 Uiso calc 1 . .
    C C37 0.3047(4) -0.16567(19) 0.19295(7) 0.0693(8) Uani d 1 . .
    C C38 0.4739(6) -0.1337(3) 0.15172(10) 0.1140(15) Uani d 1 . .
    H H38A 0.4526 -0.1885 0.1462 0.137 Uiso calc 1 . .
    H H38B 0.5935 -0.1242 0.1509 0.137 Uiso calc 1 . .
    C C39 0.3816(9) -0.0826(4) 0.12904(12) 0.135(2) Uani d 1 . .
    H H39 0.4000 -0.0918 0.1082 0.162 Uiso calc 1 . .
    C C40 0.2810(12) -0.0279(4) 0.13427(17) 0.186(3) Uani d 1 . .
    H H40A 0.2576 -0.0159 0.1546 0.223 Uiso calc 1 . .
    H H40B 0.2299 0.0006 0.1178 0.223 Uiso calc 1 . .
    C C41 0.1543(3) 0.22081(17) 0.38323(6) 0.0589(6) Uani d 1 . .
    C C42 0.2401(4) 0.20936(19) 0.41142(7) 0.0709(8) Uani d 1 . .
    H H42 0.2662 0.1587 0.4185 0.085 Uiso calc 1 . .
    C C43 0.2871(4) 0.2743(2) 0.42918(7) 0.0761(8) Uani d 1 . .
    H H43 0.3449 0.2672 0.4484 0.091 Uiso calc 1 . .
    C C44 0.2497(4) 0.3495(2) 0.41884(7) 0.0694(7) Uani d 1 . .
    C C45 0.1597(4) 0.35902(19) 0.39029(7) 0.0720(8) Uani d 1 . .
    H H45 0.1324 0.4095 0.3832 0.086 Uiso calc 1 . .
    C C46 0.1106(4) 0.29416(18) 0.37242(7) 0.0672(7) Uani d 1 . .
    H H46 0.0493 0.3004 0.3535 0.081 Uiso calc 1 . .
    C C47 0.3088(5) 0.4170(2) 0.43880(9) 0.0899(10) Uani d 1 . .
    C C48 0.3453(7) 0.5550(3) 0.44269(12) 0.1274(17) Uani d 1 . .
    H H48A 0.2697 0.5651 0.4590 0.153 Uiso calc 1 . .
    H H48B 0.4571 0.5459 0.4522 0.153 Uiso calc 1 . .
    C C49 0.3467(9) 0.6198(3) 0.42206(13) 0.159(3) Uani d 1 . .
    H H49 0.4005 0.6126 0.4037 0.191 Uiso calc 1 . .
    C C50 0.2793(10) 0.6890(3) 0.42633(14) 0.187(3) Uani d 1 . .
    H H50A 0.2242 0.6990 0.4443 0.225 Uiso calc 1 . .
    H H50B 0.2866 0.7283 0.4114 0.225 Uiso calc 1 . .
    C C51 0.2073(3) 0.17633(17) 0.28273(6) 0.0604(7) Uani d 1 . .
    C C52 0.1644(4) 0.11589(19) 0.26258(7) 0.0733(8) Uani d 1 . .
    H H52 0.1011 0.0734 0.2689 0.088 Uiso calc 1 . .
    C C53 0.2171(4) 0.11929(19) 0.23266(7) 0.0783(9) Uani d 1 . .
    H H53 0.1907 0.0782 0.2189 0.094 Uiso calc 1 . .
    C C54 0.3091(4) 0.18341(18) 0.22297(7) 0.0694(7) Uani d 1 . .
    C C55 0.3487(4) 0.24375(18) 0.24349(7) 0.0725(8) Uani d 1 . .
    H H55 0.4094 0.2871 0.2371 0.087 Uiso calc 1 . .
    C C56 0.2988(4) 0.24022(17) 0.27351(7) 0.0700(8) Uani d 1 . .
    H H56 0.3267 0.2807 0.2875 0.084 Uiso calc 1 . .
    C C57 0.3593(5) 0.1855(2) 0.19026(9) 0.0864(9) Uani d 1 . .
    C C58 0.4440(7) 0.2653(3) 0.14879(10) 0.1182(15) Uani d 1 . .
    H H58A 0.4978 0.3161 0.1463 0.142 Uiso calc 0.524(9) B 1
    H H58B 0.5242 0.2246 0.1441 0.142 Uiso calc 0.524(9) B 1
    H H58C 0.4716 0.2142 0.1403 0.142 Uiso calc 0.476(9) B 2
    H H58D 0.5412 0.2994 0.1478 0.142 Uiso calc 0.476(9) B 2
    C C59 0.300(2) 0.2597(7) 0.1268(3) 0.129(3) Uani d 0.524(9) B 1
    H H59 0.2391 0.2131 0.1237 0.155 Uiso calc 0.524(9) B 1
    C C59A 0.298(3) 0.3000(9) 0.1303(4) 0.129(3) Uani d 0.476(9) B 2
    H H59A 0.2573 0.3477 0.1374 0.155 Uiso calc 0.476(9) B 2
    C C60 0.260(2) 0.3244(8) 0.1116(3) 0.145(4) Uani d 0.524(9) B 1
    H H60A 0.3229 0.3700 0.1152 0.175 Uiso calc 0.524(9) B 1
    H H60B 0.1682 0.3250 0.0971 0.175 Uiso calc 0.524(9) B 1
    C C60A 0.222(2) 0.2706(10) 0.1051(3) 0.145(4) Uani d 0.476(9) B 2
    H H60C 0.2580 0.2231 0.0971 0.175 Uiso calc 0.476(9) B 2
    H H60D 0.1314 0.2973 0.0953 0.175 Uiso calc 0.476(9) B 2
    N N1 0.4142(3) -0.03827(13) 0.34966(6) 0.0611(5) Uani d 1 . .
    N N2 0.1214(3) 0.03232(14) 0.33232(6) 0.0646(6) Uani d 1 . .
    N N3 0.3977(2) 0.12059(12) 0.34622(5) 0.0525(5) Uani d 1 . .
    O O1 0.5647(2) 0.04576(11) 0.39149(4) 0.0623(5) Uani d 1 . .
    O O2 0.7857(4) 0.29681(18) 0.49581(6) 0.1182(10) Uani d 1 . .
    O O3 0.8136(4) 0.36594(16) 0.45250(5) 0.0978(8) Uani d 1 . .
    O O4 0.6794(2) 0.04569(12) 0.34135(4) 0.0628(5) Uani d 1 . .
    O O5 0.8288(5) -0.0643(2) 0.20453(7) 0.1317(11) Uani d 1 . .
    O O6 0.7770(6) 0.0616(2) 0.19797(7) 0.1519(15) Uani d 1 . .
    O O7 0.1338(3) -0.08998(12) 0.36977(5) 0.0729(5) Uani d 1 . .
    O O8 0.3057(3) 0.03484(16) 0.50763(5) 0.0985(8) Uani d 1 . .
    O O9 0.0748(3) 0.10293(15) 0.49350(5) 0.0820(6) Uani d 1 . .
    O O10 0.1743(3) -0.11468(12) 0.31813(5) 0.0729(5) Uani d 1 . .
    O O11 0.2382(3) -0.21739(15) 0.17770(5) 0.0927(7) Uani d 1 . .
    O O12 0.4256(3) -0.11996(16) 0.18287(5) 0.0939(7) Uani d 1 . .
    O O13 0.1013(2) 0.15318(12) 0.36631(5) 0.0672(5) Uani d 1 . .
    O O14 0.3671(5) 0.4108(2) 0.46479(8) 0.1449(13) Uani d 1 . .
    O O15 0.2883(4) 0.48591(16) 0.42427(6) 0.0997(8) Uani d 1 . .
    O O16 0.1472(2) 0.17717(12) 0.31240(5) 0.0684(5) Uani d 1 . .
    O O17 0.3589(5) 0.12874(18) 0.17373(7) 0.1382(13) Uani d 1 . .
    O O18 0.4004(4) 0.25671(15) 0.18104(6) 0.1042(8) Uani d 1 . .
    P P1 0.50200(8) 0.04433(4) 0.35587(2) 0.05211(17) Uani d 1 . .
    P P2 0.21804(8) -0.04575(4) 0.34213(2) 0.05849(18) Uani d 1 . .
    P P3 0.20045(8) 0.11649(4) 0.33920(2) 0.05513(18) Uani d 1 . .
loop_
    _atom_site_aniso_label
    _atom_site_aniso_U_11
    _atom_site_aniso_U_22
    _atom_site_aniso_U_33
    _atom_site_aniso_U_12
    _atom_site_aniso_U_13
    _atom_site_aniso_U_23
    C1 0.0474(13) 0.0592(15) 0.0551(14) 0.0035(11) -0.0022(10) 0.0019(12)
    C2 0.0604(15) 0.0723(18) 0.0592(15) -0.0039(13) -0.0004(12) 0.0131(14)
    C3 0.0712(17) 0.088(2) 0.0489(14) 0.0054(16) -0.0019(12) 0.0040(14)
    C4 0.0612(15) 0.0780(19) 0.0534(15) 0.0001(14) -0.0039(12) -0.0053(14)
    C5 0.0603(15) 0.0688(17) 0.0584(15) -0.0101(13) 0.0015(12) -0.0002(13)
    C6 0.0587(14) 0.0692(17) 0.0495(13) -0.0047(13) 0.0051(11) 0.0000(12)
    C7 0.086(2) 0.092(2) 0.0621(19) -0.0028(18) -0.0086(15) -0.0119(17)
    C8 0.196(5) 0.106(3) 0.092(3) -0.048(3) -0.032(3) -0.024(3)
    C9 0.154(5) 0.100(4) 0.142(4) -0.020(3) -0.029(3) -0.034(3)
    C10 0.186(6) 0.114(4) 0.184(6) 0.000(4) -0.040(5) -0.042(4)
    C11 0.0389(12) 0.0616(16) 0.0707(16) -0.0037(11) 0.0051(11) -0.0085(13)
    C12 0.0586(15) 0.0586(16) 0.084(2) 0.0042(13) 0.0009(13) -0.0022(14)
    C13 0.0608(16) 0.0594(17) 0.085(2) 0.0078(13) 0.0034(14) -0.0188(15)
    C14 0.0495(14) 0.0664(17) 0.0746(17) -0.0072(12) 0.0059(12) -0.0117(15)
    C15 0.079(2) 0.0592(17) 0.080(2) 0.0002(15) 0.0150(15) 0.0006(15)
    C16 0.0751(19) 0.0506(15) 0.088(2) 0.0061(13) 0.0166(15) -0.0078(15)
    C17 0.081(2) 0.088(2) 0.079(2) -0.0108(18) 0.0066(16) -0.015(2)
    C18 0.380(18) 0.108(9) 0.081(3) 0.001(9) 0.069(7) -0.009(7)
    C18A 0.380(18) 0.108(9) 0.081(3) 0.001(9) 0.069(7) -0.009(7)
    C19 0.197(12) 0.185(8) 0.090(6) 0.028(7) -0.006(6) 0.017(6)
    C19A 0.197(12) 0.185(8) 0.090(6) 0.028(7) -0.006(6) 0.017(6)
    C20 0.258(11) 0.148(7) 0.109(6) 0.018(7) 0.038(6) -0.016(6)
    C20A 0.258(11) 0.148(7) 0.109(6) 0.018(7) 0.038(6) -0.016(6)
    C21 0.0635(16) 0.0571(16) 0.0716(17) -0.0125(13) 0.0159(13) -0.0035(13)
    C22 0.0723(18) 0.0559(16) 0.0813(19) 0.0079(14) 0.0197(15) 0.0031(14)
    C23 0.0669(17) 0.0659(17) 0.0702(17) 0.0072(14) 0.0102(13) 0.0164(14)
    C24 0.0591(15) 0.0614(16) 0.0617(15) -0.0038(12) 0.0144(12) 0.0077(13)
    C25 0.0560(15) 0.0740(19) 0.0693(17) 0.0030(13) 0.0108(12) -0.0036(14)
    C26 0.0519(14) 0.0763(19) 0.0719(17) -0.0005(13) 0.0056(12) -0.0075(15)
    C27 0.0709(18) 0.0712(19) 0.0650(17) -0.0030(15) 0.0114(14) 0.0125(14)
    C28 0.104(3) 0.091(3) 0.074(2) -0.004(2) 0.0143(18) -0.0147(19)
    C29 0.125(4) 0.107(3) 0.100(3) -0.008(3) 0.009(3) -0.022(3)
    C30 0.134(4) 0.151(5) 0.156(5) -0.027(4) 0.024(4) -0.050(4)
    C31 0.0513(14) 0.0569(15) 0.0727(17) -0.0012(12) 0.0051(12) -0.0202(13)
    C32 0.0625(16) 0.0614(17) 0.090(2) -0.0149(14) 0.0090(14) -0.0191(15)
    C33 0.0642(17) 0.0661(18) 0.0824(19) -0.0119(14) -0.0029(14) -0.0271(16)
    C34 0.0486(13) 0.0603(16) 0.0735(17) 0.0015(12) -0.0080(12) -0.0123(13)
    C35 0.0581(15) 0.0654(17) 0.0741(18) -0.0115(13) 0.0024(13) -0.0150(14)
    C36 0.0581(15) 0.0647(17) 0.0783(18) -0.0159(13) 0.0010(13) -0.0233(15)
    C37 0.0648(17) 0.0702(18) 0.0710(17) 0.0051(14) -0.0095(14) -0.0148(15)
    C38 0.121(3) 0.140(4) 0.085(3) -0.018(3) 0.033(2) -0.023(3)
    C39 0.187(6) 0.127(4) 0.095(3) -0.052(4) 0.030(3) -0.017(3)
    C40 0.302(11) 0.118(5) 0.134(5) 0.005(6) -0.015(6) -0.009(4)
    C41 0.0483(13) 0.0645(16) 0.0651(16) 0.0056(12) 0.0138(11) -0.0068(13)
    C42 0.0695(17) 0.0688(18) 0.0746(18) 0.0117(15) 0.0074(14) 0.0016(15)
    C43 0.0735(19) 0.087(2) 0.0670(18) 0.0105(16) -0.0003(14) -0.0033(16)
    C44 0.0651(17) 0.079(2) 0.0649(17) -0.0006(15) 0.0095(13) -0.0102(15)
    C45 0.080(2) 0.0605(17) 0.0754(19) 0.0045(15) 0.0076(15) 0.0004(15)
    C46 0.0680(17) 0.0689(18) 0.0644(16) 0.0054(14) 0.0008(13) -0.0014(14)
    C47 0.098(3) 0.089(3) 0.083(2) -0.005(2) 0.0072(19) -0.016(2)
    C48 0.162(5) 0.101(3) 0.117(4) -0.042(3) -0.008(3) -0.030(3)
    C49 0.260(8) 0.108(4) 0.111(4) -0.075(5) 0.018(4) -0.017(3)
    C50 0.344(11) 0.088(4) 0.128(5) -0.031(5) 0.005(5) -0.026(3)
    C51 0.0522(14) 0.0610(16) 0.0661(16) 0.0090(12) -0.0119(12) -0.0015(13)
    C52 0.0741(18) 0.0656(18) 0.0782(19) -0.0167(15) -0.0116(15) 0.0003(15)
    C53 0.098(2) 0.0636(18) 0.0709(19) -0.0127(17) -0.0123(16) -0.0090(15)
    C54 0.0754(18) 0.0580(16) 0.0729(18) 0.0040(14) -0.0105(14) 0.0032(14)
    C55 0.0800(19) 0.0546(16) 0.081(2) -0.0059(14) -0.0089(15) 0.0043(15)
    C56 0.0765(18) 0.0522(15) 0.079(2) -0.0031(14) -0.0151(15) -0.0060(14)
    C57 0.105(3) 0.069(2) 0.085(2) -0.0004(19) 0.0067(19) -0.0038(18)
    C58 0.163(4) 0.106(3) 0.089(3) -0.024(3) 0.028(3) 0.012(2)
    C59 0.203(7) 0.112(9) 0.072(4) -0.035(10) 0.005(4) 0.003(7)
    C59A 0.203(7) 0.112(9) 0.072(4) -0.035(10) 0.005(4) 0.003(7)
    C60 0.195(9) 0.148(10) 0.094(6) 0.013(10) 0.008(5) 0.003(7)
    C60A 0.195(9) 0.148(10) 0.094(6) 0.013(10) 0.008(5) 0.003(7)
    N1 0.0539(12) 0.0540(13) 0.0753(14) 0.0042(10) 0.0040(10) -0.0087(11)
    N2 0.0466(11) 0.0671(15) 0.0793(15) -0.0016(10) -0.0028(10) -0.0134(12)
    N3 0.0499(11) 0.0504(12) 0.0571(11) -0.0024(9) 0.0019(9) -0.0003(9)
    O1 0.0656(11) 0.0577(11) 0.0623(11) -0.0030(9) -0.0058(8) 0.0030(9)
    O2 0.173(3) 0.117(2) 0.0617(15) -0.011(2) -0.0181(15) -0.0168(14)
    O3 0.133(2) 0.0871(17) 0.0714(14) -0.0286(15) -0.0079(13) -0.0201(13)
    O4 0.0448(9) 0.0748(12) 0.0687(11) 0.0009(8) 0.0026(8) -0.0096(9)
    O5 0.182(3) 0.119(3) 0.096(2) 0.020(2) 0.023(2) -0.0315(19)
    O6 0.271(5) 0.108(2) 0.0799(18) 0.002(3) 0.040(2) 0.0021(18)
    O7 0.0786(13) 0.0614(12) 0.0806(13) -0.0176(10) 0.0198(10) -0.0163(10)
    O8 0.1113(19) 0.111(2) 0.0703(14) 0.0221(15) -0.0137(13) 0.0055(13)
    O9 0.0830(14) 0.0920(16) 0.0710(13) 0.0067(12) 0.0046(10) -0.0146(12)
    O10 0.0726(12) 0.0652(12) 0.0821(13) -0.0170(10) 0.0149(10) -0.0229(10)
    O11 0.1110(18) 0.0880(17) 0.0777(14) -0.0159(14) -0.0061(12) -0.0286(13)
    O12 0.0950(16) 0.1080(19) 0.0796(14) -0.0235(15) 0.0133(12) -0.0245(13)
    O13 0.0559(10) 0.0619(11) 0.0851(13) 0.0016(9) 0.0144(9) -0.0115(10)
    O14 0.206(4) 0.120(3) 0.102(2) -0.014(2) -0.045(2) -0.0251(19)
    O15 0.119(2) 0.0800(16) 0.0997(18) -0.0174(15) 0.0022(15) -0.0193(14)
    O16 0.0643(11) 0.0674(12) 0.0723(12) 0.0169(9) -0.0042(9) -0.0010(10)
    O17 0.235(4) 0.0822(19) 0.102(2) -0.016(2) 0.045(2) -0.0106(17)
    O18 0.151(2) 0.0760(16) 0.0851(16) -0.0177(16) 0.0050(15) 0.0073(13)
    P1 0.0452(3) 0.0521(4) 0.0588(4) 0.0009(3) 0.0015(3) -0.0048(3)
    P2 0.0542(4) 0.0528(4) 0.0691(4) -0.0064(3) 0.0090(3) -0.0149(3)
    P3 0.0467(3) 0.0549(4) 0.0635(4) 0.0036(3) 0.0016(3) -0.0064(3)
_geom_special_details
;
All e.s.d.'s (except the e.s.d. in the dihedral angle between two l.s. planes)
are estimated using the full covariance matrix. The cell e.s.d.'s are taken
into account individually in the estimation of e.s.d.'s in distances, angles
and torsion angles; correlations between e.s.d.'s in cell parameters are only
used when they are defined by crystal symmetry. An approximate (isotropic)
treatment of cell e.s.d.'s is used for estimating e.s.d.'s involving l.s.
planes.
;
loop_
    _geom_bond_atom_site_label_1
    _geom_bond_atom_site_label_2
    _geom_bond_site_symmetry_2
    _geom_bond_distance
    _geom_bond_publ_flag
    C1 C2 . 1.379(4) ?
    C1 C6 . 1.380(4) ?
    C1 O1 . 1.398(3) ?
    C2 H2 . 0.9300 ?
    C2 C3 . 1.367(4) ?
    C3 H3 . 0.9300 ?
    C3 C4 . 1.380(4) ?
    C4 C5 . 1.392(4) ?
    C4 C7 . 1.486(4) ?
    C5 H5 . 0.9300 ?
    C5 C6 . 1.380(4) ?
    C6 H6 . 0.9300 ?
    C7 O2 . 1.207(4) ?
    C7 O3 . 1.322(4) ?
    C8 H8A . 0.9700 ?
    C8 H8B . 0.9700 ?
    C8 C9 . 1.415(7) ?
    C8 O3 . 1.471(4) ?
    C9 H9 . 0.9300 ?
    C9 C10 . 1.262(7) ?
    C10 H10A . 0.9300 ?
    C10 H10B . 0.9300 ?
    C11 C12 . 1.375(4) ?
    C11 C16 . 1.371(4) ?
    C11 O4 . 1.394(3) ?
    C12 H12 . 0.9300 ?
    C12 C13 . 1.382(4) ?
    C13 H13 . 0.9300 ?
    C13 C14 . 1.379(4) ?
    C14 C15 . 1.386(4) ?
    C14 C17 . 1.487(5) ?
    C15 H15 . 0.9300 ?
    C15 C16 . 1.381(4) ?
    C16 H16 . 0.9300 ?
    C17 O5 . 1.194(4) ?
    C17 O6 . 1.297(5) ?
    C18 H18A . 0.9700 ?
    C18 H18B . 0.9700 ?
    C18 C19 . 1.54(2) ?
    C18 O6 . 1.39(5) ?
    C18A H18C . 0.9700 ?
    C18A H18D . 0.9700 ?
    C18A C19A . 1.469(12) ?
    C18A O6 . 1.500(14) ?
    C19 H19 . 0.9300 ?
    C19 C20 . 1.358(19) ?
    C19A H19A . 0.9300 ?
    C19A C20A . 1.192(12) ?
    C20 H20C . 0.9300 ?
    C20 H20D . 0.9300 ?
    C20A H20A . 0.9300 ?
    C20A H20B . 0.9300 ?
    C21 C22 . 1.382(4) ?
    C21 C26 . 1.376(4) ?
    C21 O7 . 1.408(3) ?
    C22 H22 . 0.9300 ?
    C22 C23 . 1.370(4) ?
    C23 H23 . 0.9300 ?
    C23 C24 . 1.391(4) ?
    C24 C25 . 1.391(4) ?
    C24 C27 . 1.488(4) ?
    C25 H25 . 0.9300 ?
    C25 C26 . 1.378(4) ?
    C26 H26 . 0.9300 ?
    C27 O8 . 1.194(4) ?
    C27 O9 . 1.337(4) ?
    C28 H28A . 0.9700 ?
    C28 H28B . 0.9700 ?
    C28 C29 . 1.473(6) ?
    C28 O9 . 1.451(4) ?
    C29 H29 . 0.9300 ?
    C29 C30 . 1.235(6) ?
    C30 H30A . 0.9300 ?
    C30 H30B . 0.9300 ?
    C31 C32 . 1.387(4) ?
    C31 C36 . 1.361(4) ?
    C31 O10 . 1.391(3) ?
    C32 H32 . 0.9300 ?
    C32 C33 . 1.375(4) ?
    C33 H33 . 0.9300 ?
    C33 C34 . 1.369(4) ?
    C34 C35 . 1.381(4) ?
    C34 C37 . 1.489(4) ?
    C35 H35 . 0.9300 ?
    C35 C36 . 1.384(4) ?
    C36 H36 . 0.9300 ?
    C37 O11 . 1.198(3) ?
    C37 O12 . 1.331(4) ?
    C38 H38A . 0.9700 ?
    C38 H38B . 0.9700 ?
    C38 C39 . 1.468(7) ?
    C38 O12 . 1.438(4) ?
    C39 H39 . 0.9300 ?
    C39 C40 . 1.255(8) ?
    C40 H40A . 0.9300 ?
    C40 H40B . 0.9300 ?
    C41 C42 . 1.369(4) ?
    C41 C46 . 1.364(4) ?
    C41 O13 . 1.408(3) ?
    C42 H42 . 0.9300 ?
    C42 C43 . 1.379(4) ?
    C43 H43 . 0.9300 ?
    C43 C44 . 1.375(4) ?
    C44 C45 . 1.393(4) ?
    C44 C47 . 1.489(5) ?
    C45 H45 . 0.9300 ?
    C45 C46 . 1.384(4) ?
    C46 H46 . 0.9300 ?
    C47 O14 . 1.190(4) ?
    C47 O15 . 1.330(5) ?
    C48 H48A . 0.9700 ?
    C48 H48B . 0.9700 ?
    C48 C49 . 1.413(7) ?
    C48 O15 . 1.469(4) ?
    C49 H49 . 0.9300 ?
    C49 C50 . 1.308(8) ?
    C50 H50A . 0.9300 ?
    C50 H50B . 0.9300 ?
    C51 C52 . 1.371(4) ?
    C51 C56 . 1.377(4) ?
    C51 O16 . 1.393(3) ?
    C52 H52 . 0.9300 ?
    C52 C53 . 1.381(5) ?
    C53 H53 . 0.9300 ?
    C53 C54 . 1.390(4) ?
    C54 C55 . 1.375(4) ?
    C54 C57 . 1.489(5) ?
    C55 H55 . 0.9300 ?
    C55 C56 . 1.378(4) ?
    C56 H56 . 0.9300 ?
    C57 O17 . 1.197(4) ?
    C57 O18 . 1.317(4) ?
    C58 H58A . 0.9700 ?
    C58 H58B . 0.9700 ?
    C58 H58C . 0.9700 ?
    C58 H58D . 0.9700 ?
    C58 C59 . 1.448(14) ?
    C58 C59A . 1.49(2) ?
    C58 O18 . 1.460(5) ?
    C59 H59 . 0.9300 ?
    C59 C60 . 1.306(17) ?
    C59A H59A . 0.9300 ?
    C59A C60A . 1.31(2) ?
    C60 H60A . 0.9300 ?
    C60 H60B . 0.9300 ?
    C60A H60C . 0.9300 ?
    C60A H60D . 0.9300 ?
    N1 P1 . 1.580(2) yes
    N1 P2 . 1.582(2) yes
    N2 P2 . 1.575(2) yes
    N2 P3 . 1.579(2) yes
    N3 P1 . 1.578(2) yes
    N3 P3 . 1.585(2) yes
    O1 P1 . 1.5833(19) ?
    O4 P1 . 1.5826(18) ?
    O7 P2 . 1.591(2) ?
    O10 P2 . 1.5834(19) ?
    O13 P3 . 1.579(2) ?
    O16 P3 . 1.583(2) ?
loop_
    _geom_angle_atom_site_label_1
    _geom_angle_atom_site_label_2
    _geom_angle_atom_site_label_3
    _geom_angle_site_symmetry_1
    _geom_angle_site_symmetry_3
    _geom_angle
    _geom_angle_publ_flag
    C2 C1 C6 . . 121.6(3) ?
    C2 C1 O1 . . 115.4(2) ?
    C6 C1 O1 . . 123.0(2) ?
    C1 C2 H2 . . 120.4 ?
    C3 C2 C1 . . 119.1(3) ?
    C3 C2 H2 . . 120.4 ?
    C2 C3 H3 . . 119.5 ?
    C2 C3 C4 . . 121.0(3) ?
    C4 C3 H3 . . 119.5 ?
    C3 C4 C5 . . 119.0(3) ?
    C3 C4 C7 . . 119.6(3) ?
    C5 C4 C7 . . 121.5(3) ?
    C4 C5 H5 . . 119.6 ?
    C6 C5 C4 . . 120.8(3) ?
    C6 C5 H5 . . 119.6 ?
    C1 C6 H6 . . 120.8 ?
    C5 C6 C1 . . 118.5(2) ?
    C5 C6 H6 . . 120.8 ?
    O2 C7 C4 . . 123.6(4) ?
    O2 C7 O3 . . 123.2(3) ?
    O3 C7 C4 . . 113.1(3) ?
    H8A C8 H8B . . 108.3 ?
    C9 C8 H8A . . 110.0 ?
    C9 C8 H8B . . 110.0 ?
    C9 C8 O3 . . 108.7(4) ?
    O3 C8 H8A . . 110.0 ?
    O3 C8 H8B . . 110.0 ?
    C8 C9 H9 . . 116.6 ?
    C10 C9 C8 . . 126.8(7) ?
    C10 C9 H9 . . 116.6 ?
    C9 C10 H10A . . 120.0 ?
    C9 C10 H10B . . 120.0 ?
    H10A C10 H10B . . 120.0 ?
    C12 C11 O4 . . 118.2(3) ?
    C16 C11 C12 . . 121.5(3) ?
    C16 C11 O4 . . 120.2(2) ?
    C11 C12 H12 . . 120.7 ?
    C11 C12 C13 . . 118.6(3) ?
    C13 C12 H12 . . 120.7 ?
    C12 C13 H13 . . 119.4 ?
    C14 C13 C12 . . 121.2(3) ?
    C14 C13 H13 . . 119.4 ?
    C13 C14 C15 . . 118.8(3) ?
    C13 C14 C17 . . 118.5(3) ?
    C15 C14 C17 . . 122.7(3) ?
    C14 C15 H15 . . 119.7 ?
    C16 C15 C14 . . 120.6(3) ?
    C16 C15 H15 . . 119.7 ?
    C11 C16 C15 . . 119.3(3) ?
    C11 C16 H16 . . 120.4 ?
    C15 C16 H16 . . 120.4 ?
    O5 C17 C14 . . 124.8(4) ?
    O5 C17 O6 . . 122.7(4) ?
    O6 C17 C14 . . 112.5(3) ?
    H18A C18 H18B . . 108.2 ?
    C19 C18 H18A . . 109.7 ?
    C19 C18 H18B . . 109.7 ?
    O6 C18 H18A . . 109.7 ?
    O6 C18 H18B . . 109.7 ?
    O6 C18 C19 . . 110(4) ?
    H18C C18A H18D . . 108.5 ?
    C19A C18A H18C . . 110.3 ?
    C19A C18A H18D . . 110.3 ?
    C19A C18A O6 . . 107.3(8) ?
    O6 C18A H18C . . 110.3 ?
    O6 C18A H18D . . 110.3 ?
    C18 C19 H19 . . 119.2 ?
    C20 C19 C18 . . 122(3) ?
    C20 C19 H19 . . 119.2 ?
    C18A C19A H19A . . 116.5 ?
    C20A C19A C18A . . 127.1(12) ?
    C20A C19A H19A . . 116.5 ?
    C19 C20 H20C . . 120.0 ?
    C19 C20 H20D . . 120.0 ?
    H20C C20 H20D . . 120.0 ?
    C19A C20A H20A . . 120.0 ?
    C19A C20A H20B . . 120.0 ?
    H20A C20A H20B . . 120.0 ?
    C22 C21 O7 . . 119.1(3) ?
    C26 C21 C22 . . 121.9(3) ?
    C26 C21 O7 . . 119.0(3) ?
    C21 C22 H22 . . 120.5 ?
    C23 C22 C21 . . 119.1(3) ?
    C23 C22 H22 . . 120.5 ?
    C22 C23 H23 . . 119.8 ?
    C22 C23 C24 . . 120.4(3) ?
    C24 C23 H23 . . 119.8 ?
    C23 C24 C25 . . 119.5(3) ?
    C23 C24 C27 . . 118.4(3) ?
    C25 C24 C27 . . 122.1(3) ?
    C24 C25 H25 . . 119.8 ?
    C26 C25 C24 . . 120.4(3) ?
    C26 C25 H25 . . 119.8 ?
    C21 C26 C25 . . 118.8(3) ?
    C21 C26 H26 . . 120.6 ?
    C25 C26 H26 . . 120.6 ?
    O8 C27 C24 . . 124.6(3) ?
    O8 C27 O9 . . 123.0(3) ?
    O9 C27 C24 . . 112.3(3) ?
    H28A C28 H28B . . 108.2 ?
    C29 C28 H28A . . 109.8 ?
    C29 C28 H28B . . 109.8 ?
    O9 C28 H28A . . 109.8 ?
    O9 C28 H28B . . 109.8 ?
    O9 C28 C29 . . 109.4(3) ?
    C28 C29 H29 . . 115.8 ?
    C30 C29 C28 . . 128.3(6) ?
    C30 C29 H29 . . 115.8 ?
    C29 C30 H30A . . 120.0 ?
    C29 C30 H30B . . 120.0 ?
    H30A C30 H30B . . 120.0 ?
    C32 C31 O10 . . 114.6(3) ?
    C36 C31 C32 . . 121.3(3) ?
    C36 C31 O10 . . 124.0(2) ?
    C31 C32 H32 . . 120.6 ?
    C33 C32 C31 . . 118.8(3) ?
    C33 C32 H32 . . 120.6 ?
    C32 C33 H33 . . 119.5 ?
    C34 C33 C32 . . 121.0(3) ?
    C34 C33 H33 . . 119.5 ?
    C33 C34 C35 . . 119.2(3) ?
    C33 C34 C37 . . 118.7(3) ?
    C35 C34 C37 . . 122.1(3) ?
    C34 C35 H35 . . 119.6 ?
    C34 C35 C36 . . 120.9(3) ?
    C36 C35 H35 . . 119.6 ?
    C31 C36 C35 . . 118.8(3) ?
    C31 C36 H36 . . 120.6 ?
    C35 C36 H36 . . 120.6 ?
    O11 C37 C34 . . 124.6(3) ?
    O11 C37 O12 . . 123.4(3) ?
    O12 C37 C34 . . 111.9(2) ?
    H38A C38 H38B . . 107.9 ?
    C39 C38 H38A . . 109.2 ?
    C39 C38 H38B . . 109.2 ?
    O12 C38 H38A . . 109.2 ?
    O12 C38 H38B . . 109.2 ?
    O12 C38 C39 . . 111.9(4) ?
    C38 C39 H39 . . 116.0 ?
    C40 C39 C38 . . 128.0(6) ?
    C40 C39 H39 . . 116.0 ?
    C39 C40 H40A . . 120.0 ?
    C39 C40 H40B . . 120.0 ?
    H40A C40 H40B . . 120.0 ?
    C42 C41 O13 . . 117.4(3) ?
    C46 C41 C42 . . 122.3(3) ?
    C46 C41 O13 . . 120.2(2) ?
    C41 C42 H42 . . 120.6 ?
    C41 C42 C43 . . 118.8(3) ?
    C43 C42 H42 . . 120.6 ?
    C42 C43 H43 . . 119.5 ?
    C44 C43 C42 . . 120.9(3) ?
    C44 C43 H43 . . 119.5 ?
    C43 C44 C45 . . 118.8(3) ?
    C43 C44 C47 . . 118.0(3) ?
    C45 C44 C47 . . 123.2(3) ?
    C44 C45 H45 . . 119.6 ?
    C46 C45 C44 . . 120.7(3) ?
    C46 C45 H45 . . 119.6 ?
    C41 C46 C45 . . 118.4(3) ?
    C41 C46 H46 . . 120.8 ?
    C45 C46 H46 . . 120.8 ?
    O14 C47 C44 . . 124.5(4) ?
    O14 C47 O15 . . 123.3(4) ?
    O15 C47 C44 . . 112.2(3) ?
    H48A C48 H48B . . 108.6 ?
    C49 C48 H48A . . 110.3 ?
    C49 C48 H48B . . 110.3 ?
    C49 C48 O15 . . 107.1(4) ?
    O15 C48 H48A . . 110.3 ?
    O15 C48 H48B . . 110.3 ?
    C48 C49 H49 . . 117.0 ?
    C50 C49 C48 . . 126.1(6) ?
    C50 C49 H49 . . 117.0 ?
    C49 C50 H50A . . 120.0 ?
    C49 C50 H50B . . 120.0 ?
    H50A C50 H50B . . 120.0 ?
    C52 C51 C56 . . 121.3(3) ?
    C52 C51 O16 . . 120.1(3) ?
    C56 C51 O16 . . 118.4(3) ?
    C51 C52 H52 . . 120.6 ?
    C51 C52 C53 . . 118.7(3) ?
    C53 C52 H52 . . 120.6 ?
    C52 C53 H53 . . 119.7 ?
    C52 C53 C54 . . 120.7(3) ?
    C54 C53 H53 . . 119.7 ?
    C53 C54 C57 . . 118.8(3) ?
    C55 C54 C53 . . 119.5(3) ?
    C55 C54 C57 . . 121.7(3) ?
    C54 C55 H55 . . 119.9 ?
    C54 C55 C56 . . 120.2(3) ?
    C56 C55 H55 . . 119.9 ?
    C51 C56 C55 . . 119.6(3) ?
    C51 C56 H56 . . 120.2 ?
    C55 C56 H56 . . 120.2 ?
    O17 C57 C54 . . 123.5(4) ?
    O17 C57 O18 . . 123.2(4) ?
    O18 C57 C54 . . 113.2(3) ?
    H58A C58 H58B . . 107.8 ?
    H58C C58 H58D . . 108.3 ?
    C59 C58 H58A . . 109.0 ?
    C59 C58 H58B . . 109.0 ?
    C59 C58 O18 . . 112.8(8) ?
    C59A C58 H58C . . 109.9 ?
    C59A C58 H58D . . 109.9 ?
    O18 C58 H58A . . 109.0 ?
    O18 C58 H58B . . 109.0 ?
    O18 C58 H58C . . 109.9 ?
    O18 C58 H58D . . 109.9 ?
    O18 C58 C59A . . 108.9(9) ?
    C58 C59 H59 . . 122.2 ?
    C60 C59 C58 . . 115.6(13) ?
    C60 C59 H59 . . 122.2 ?
    C58 C59A H59A . . 116.6 ?
    C60A C59A C58 . . 126.9(17) ?
    C60A C59A H59A . . 116.6 ?
    C59 C60 H60A . . 120.0 ?
    C59 C60 H60B . . 120.0 ?
    H60A C60 H60B . . 120.0 ?
    C59A C60A H60C . . 120.0 ?
    C59A C60A H60D . . 120.0 ?
    H60C C60A H60D . . 120.0 ?
    P1 N1 P2 . . 121.83(14) ?
    P2 N2 P3 . . 121.66(14) ?
    P1 N3 P3 . . 120.99(13) ?
    C1 O1 P1 . . 127.46(16) ?
    C7 O3 C8 . . 116.3(3) ?
    C11 O4 P1 . . 122.43(15) ?
    C17 O6 C18 . . 132.7(17) ?
    C17 O6 C18A . . 112.4(6) ?
    C21 O7 P2 . . 119.14(17) ?
    C27 O9 C28 . . 116.7(3) ?
    C31 O10 P2 . . 129.42(18) ?
    C37 O12 C38 . . 116.9(3) ?
    C41 O13 P3 . . 123.69(17) ?
    C47 O15 C48 . . 114.9(3) ?
    C51 O16 P3 . . 124.73(17) ?
    C57 O18 C58 . . 117.2(3) ?
    N1 P1 O1 . . 106.67(12) ?
    N1 P1 O4 . . 110.10(11) ?
    N3 P1 N1 . . 117.38(11) ?
    N3 P1 O1 . . 111.80(11) ?
    N3 P1 O4 . . 110.71(11) ?
    O4 P1 O1 . . 98.48(10) ?
    N1 P2 O7 . . 110.08(13) ?
    N1 P2 O10 . . 111.51(11) ?
    N2 P2 N1 . . 116.65(12) ?
    N2 P2 O7 . . 111.92(13) ?
    N2 P2 O10 . . 111.12(12) ?
    O10 P2 O7 . . 93.16(11) ?
    N2 P3 N3 . . 117.08(12) ?
    N2 P3 O16 . . 111.34(12) ?
    O13 P3 N2 . . 106.32(12) ?
    O13 P3 N3 . . 112.30(11) ?
    O13 P3 O16 . . 99.19(11) ?
    O16 P3 N3 . . 109.16(11) ?
loop_
    _geom_torsion_atom_site_label_1
    _geom_torsion_atom_site_label_2
    _geom_torsion_atom_site_label_3
    _geom_torsion_atom_site_label_4
    _geom_torsion_site_symmetry_1
    _geom_torsion_site_symmetry_2
    _geom_torsion_site_symmetry_3
    _geom_torsion_site_symmetry_4
    _geom_torsion
    _geom_torsion_publ_flag
    C1 C2 C3 C4 . . . . 0.6(4) ?
    C1 O1 P1 N1 . . . . -168.6(2) ?
    C1 O1 P1 N3 . . . . -39.0(2) ?
    C1 O1 P1 O4 . . . . 77.4(2) ?
    C2 C1 C6 C5 . . . . -2.5(4) ?
    C2 C1 O1 P1 . . . . 156.6(2) ?
    C2 C3 C4 C5 . . . . -2.4(4) ?
    C2 C3 C4 C7 . . . . 177.0(3) ?
    C3 C4 C5 C6 . . . . 1.8(4) ?
    C3 C4 C7 O2 . . . . 8.8(5) ?
    C3 C4 C7 O3 . . . . -169.0(3) ?
    C4 C5 C6 C1 . . . . 0.6(4) ?
    C4 C7 O3 C8 . . . . 177.7(4) ?
    C5 C4 C7 O2 . . . . -171.7(3) ?
    C5 C4 C7 O3 . . . . 10.4(4) ?
    C6 C1 C2 C3 . . . . 1.9(4) ?
    C6 C1 O1 P1 . . . . -24.7(3) ?
    C7 C4 C5 C6 . . . . -177.7(3) ?
    C9 C8 O3 C7 . . . . -177.4(4) ?
    C11 C12 C13 C14 . . . . 0.3(4) ?
    C11 O4 P1 N1 . . . . 60.0(2) ?
    C11 O4 P1 N3 . . . . -71.5(2) ?
    C11 O4 P1 O1 . . . . 171.3(2) ?
    C12 C11 C16 C15 . . . . 0.4(4) ?
    C12 C11 O4 P1 . . . . -102.4(2) ?
    C12 C13 C14 C15 . . . . -0.6(4) ?
    C12 C13 C14 C17 . . . . 178.8(3) ?
    C13 C14 C15 C16 . . . . 0.8(4) ?
    C13 C14 C17 O5 . . . . 5.2(5) ?
    C13 C14 C17 O6 . . . . -174.2(3) ?
    C14 C15 C16 C11 . . . . -0.7(5) ?
    C14 C17 O6 C18 . . . . -171(3) ?
    C14 C17 O6 C18A . . . . 176.3(9) ?
    C15 C14 C17 O5 . . . . -175.3(4) ?
    C15 C14 C17 O6 . . . . 5.2(5) ?
    C16 C11 C12 C13 . . . . -0.2(4) ?
    C16 C11 O4 P1 . . . . 81.5(3) ?
    C17 C14 C15 C16 . . . . -178.6(3) ?
    C19 C18 O6 C17 . . . . -110(3) ?
    C19A C18A O6 C17 . . . . -153.1(10) ?
    C21 C22 C23 C24 . . . . -1.8(4) ?
    C21 O7 P2 N1 . . . . 61.4(2) ?
    C21 O7 P2 N2 . . . . -70.0(2) ?
    C21 O7 P2 O10 . . . . 175.7(2) ?
    C22 C21 C26 C25 . . . . 1.3(5) ?
    C22 C21 O7 P2 . . . . -93.3(3) ?
    C22 C23 C24 C25 . . . . 2.9(4) ?
    C22 C23 C24 C27 . . . . -175.2(3) ?
    C23 C24 C25 C26 . . . . -1.8(4) ?
    C23 C24 C27 O8 . . . . 0.6(5) ?
    C23 C24 C27 O9 . . . . 178.1(3) ?
    C24 C25 C26 C21 . . . . -0.2(4) ?
    C24 C27 O9 C28 . . . . -171.1(3) ?
    C25 C24 C27 O8 . . . . -177.4(3) ?
    C25 C24 C27 O9 . . . . 0.1(4) ?
    C26 C21 C22 C23 . . . . -0.3(4) ?
    C26 C21 O7 P2 . . . . 87.6(3) ?
    C27 C24 C25 C26 . . . . 176.1(3) ?
    C29 C28 O9 C27 . . . . 85.8(4) ?
    C31 C32 C33 C34 . . . . -0.2(5) ?
    C31 O10 P2 N1 . . . . -66.2(3) ?
    C31 O10 P2 N2 . . . . 65.8(3) ?
    C31 O10 P2 O7 . . . . -179.2(2) ?
    C32 C31 C36 C35 . . . . -0.2(5) ?
    C32 C31 O10 P2 . . . . -169.9(2) ?
    C32 C33 C34 C35 . . . . -0.7(5) ?
    C32 C33 C34 C37 . . . . 177.4(3) ?
    C33 C34 C35 C36 . . . . 1.2(4) ?
    C33 C34 C37 O11 . . . . 4.2(5) ?
    C33 C34 C37 O12 . . . . -172.7(3) ?
    C34 C35 C36 C31 . . . . -0.7(5) ?
    C34 C37 O12 C38 . . . . 178.3(3) ?
    C35 C34 C37 O11 . . . . -177.7(3) ?
    C35 C34 C37 O12 . . . . 5.4(4) ?
    C36 C31 C32 C33 . . . . 0.7(5) ?
    C36 C31 O10 P2 . . . . 11.3(4) ?
    C37 C34 C35 C36 . . . . -176.9(3) ?
    C39 C38 O12 C37 . . . . 93.4(5) ?
    C41 C42 C43 C44 . . . . -0.3(5) ?
    C41 O13 P3 N2 . . . . 167.2(2) ?
    C41 O13 P3 N3 . . . . 38.0(2) ?
    C41 O13 P3 O16 . . . . -77.2(2) ?
    C42 C41 C46 C45 . . . . 2.0(4) ?
    C42 C41 O13 P3 . . . . -97.7(3) ?
    C42 C43 C44 C45 . . . . 1.4(5) ?
    C42 C43 C44 C47 . . . . -178.2(3) ?
    C43 C44 C45 C46 . . . . -0.8(5) ?
    C43 C44 C47 O14 . . . . -10.1(6) ?
    C43 C44 C47 O15 . . . . 170.1(3) ?
    C44 C45 C46 C41 . . . . -0.8(5) ?
    C44 C47 O15 C48 . . . . -179.6(3) ?
    C45 C44 C47 O14 . . . . 170.3(4) ?
    C45 C44 C47 O15 . . . . -9.5(5) ?
    C46 C41 C42 C43 . . . . -1.4(4) ?
    C46 C41 O13 P3 . . . . 86.5(3) ?
    C47 C44 C45 C46 . . . . 178.8(3) ?
    C49 C48 O15 C47 . . . . 168.2(5) ?
    C51 C52 C53 C54 . . . . -1.2(5) ?
    C51 O16 P3 N2 . . . . -72.4(2) ?
    C51 O16 P3 N3 . . . . 58.4(2) ?
    C51 O16 P3 O13 . . . . 176.0(2) ?
    C52 C51 C56 C55 . . . . -0.1(4) ?
    C52 C51 O16 P3 . . . . 68.2(3) ?
    C52 C53 C54 C55 . . . . 0.4(5) ?
    C52 C53 C54 C57 . . . . -178.4(3) ?
    C53 C54 C55 C56 . . . . 0.6(5) ?
    C53 C54 C57 O17 . . . . -17.3(6) ?
    C53 C54 C57 O18 . . . . 161.2(3) ?
    C54 C55 C56 C51 . . . . -0.7(4) ?
    C54 C57 O18 C58 . . . . -177.3(3) ?
    C55 C54 C57 O17 . . . . 164.0(4) ?
    C55 C54 C57 O18 . . . . -17.6(5) ?
    C56 C51 C52 C53 . . . . 1.0(4) ?
    C56 C51 O16 P3 . . . . -116.8(3) ?
    C57 C54 C55 C56 . . . . 179.3(3) ?
    C59 C58 O18 C57 . . . . 72.7(7) ?
    C59A C58 O18 C57 . . . . 102.0(7) ?
    O1 C1 C2 C3 . . . . -179.4(2) ?
    O1 C1 C6 C5 . . . . 178.8(2) ?
    O2 C7 O3 C8 . . . . -0.2(6) ?
    O3 C8 C9 C10 . . . . 137.7(6) ?
    O4 C11 C12 C13 . . . . -176.3(2) ?
    O4 C11 C16 C15 . . . . 176.4(3) ?
    O5 C17 O6 C18 . . . . 10(3) ?
    O5 C17 O6 C18A . . . . -3.1(10) ?
    O6 C18 C19 C20 . . . . -116(4) ?
    O6 C18A C19A C20A . . . . -11(2) ?
    O7 C21 C22 C23 . . . . -179.4(2) ?
    O7 C21 C26 C25 . . . . -179.6(3) ?
    O8 C27 O9 C28 . . . . 6.5(5) ?
    O9 C28 C29 C30 . . . . -109.5(5) ?
    O10 C31 C32 C33 . . . . -178.2(3) ?
    O10 C31 C36 C35 . . . . 178.5(3) ?
    O11 C37 O12 C38 . . . . 1.3(5) ?
    O12 C38 C39 C40 . . . . 5.4(9) ?
    O13 C41 C42 C43 . . . . -177.1(3) ?
    O13 C41 C46 C45 . . . . 177.6(2) ?
    O14 C47 O15 C48 . . . . 0.6(6) ?
    O15 C48 C49 C50 . . . . 130.4(7) ?
    O16 C51 C52 C53 . . . . 175.9(3) ?
    O16 C51 C56 C55 . . . . -175.0(2) ?
    O17 C57 O18 C58 . . . . 1.2(6) ?
    O18 C58 C59 C60 . . . . 113.3(14) ?
    O18 C58 C59A C60A . . . . -124.6(19) ?
    P1 N1 P2 N2 . . . . 15.8(2) ?
    P1 N1 P2 O7 . . . . -113.10(17) ?
    P1 N1 P2 O10 . . . . 144.95(16) ?
    P1 N3 P3 N2 . . . . -17.9(2) ?
    P1 N3 P3 O13 . . . . 105.55(16) ?
    P1 N3 P3 O16 . . . . -145.47(14) ?
    P2 N1 P1 N3 . . . . -15.0(2) ?
    P2 N1 P1 O1 . . . . 111.30(17) ?
    P2 N1 P1 O4 . . . . -142.83(16) ?
    P2 N2 P3 N3 . . . . 19.0(2) ?
    P2 N2 P3 O13 . . . . -107.40(18) ?
    P2 N2 P3 O16 . . . . 145.56(16) ?
    P3 N2 P2 N1 . . . . -17.9(2) ?
    P3 N2 P2 O7 . . . . 110.11(18) ?
    P3 N2 P2 O10 . . . . -147.22(16) ?
    P3 N3 P1 N1 . . . . 15.9(2) ?
    P3 N3 P1 O1 . . . . -107.78(15) ?
    P3 N3 P1 O4 . . . . 143.49(14) ?
_shelx_res_file
;
    201505128.res created by SHELXL-2014/7
TITL 201505128 in P21/c #14
REM reset to P21/c #14
CELL 1.54184 7.975483 16.938902 43.066094 90 93.634 90
ZERR 4 0.000114 0.000269 0.00069 0 0.0014 0
LATT 1
SYMM -X,0.5+Y,0.5-Z
SFAC C H N O P
UNIT 240 216 12 72 12
DFIX 1.38 C59 C60
DFIX 1.38 C49 C50
DFIX 1.38 C19 C20A
DFIX 1.38 C39 C40
DFIX 1.38 C29 C30
DFIX 1.38 C9 C10
DFIX 1.55 C58 C59
DFIX 1.55 C18A C19A
DFIX 1.55 C18 C19
DFIX 1.35 C19 C20
DFIX 1.35 C19A C20A
EADP C59 C59A
EADP C60 C60A
EADP C18 C18A
EADP C19 C19A
EADP C20A C20
L.S. 9 0 0
PLAN  20
SIZE 0.22 0.16 0.15
TEMP 18
BOND
MORE -1
BOND $H
CONF
fmap 2 53
acta nohkl
SHEL 999 0.837
REM <olex2.extras>
REM <HklSrc "%.\\201505128.hkl">
REM </olex2.extras>
WGHT    0.078000    0.673200
FVAR       1.90844   0.52450   0.24902
C1    1    0.624418    0.110712    0.408928    11.00000    0.04735    0.05920 =
         0.05510    0.00190   -0.00220    0.00348
C2    1    0.611362    0.104707    0.440609    11.00000    0.06040    0.07234 =
         0.05924    0.01308   -0.00036   -0.00388
AFIX  43
H2    2    0.566414    0.059563    0.449139    11.00000   -1.20000
AFIX   0
C3    1    0.665386    0.166019    0.459321    11.00000    0.07124    0.08801 =
         0.04894    0.00401   -0.00185    0.00538
AFIX  43
H3    2    0.657885    0.162090    0.480727    11.00000   -1.20000
AFIX   0
C4    1    0.730878    0.233648    0.446934    11.00000    0.06116    0.07804 =
         0.05344   -0.00528   -0.00385    0.00014
C5    1    0.747384    0.237660    0.414979    11.00000    0.06029    0.06884 =
         0.05836   -0.00017    0.00153   -0.01014
AFIX  43
H5    2    0.794246    0.282386    0.406483    11.00000   -1.20000
AFIX   0
C6    1    0.695027    0.176058    0.395775    11.00000    0.05874    0.06917 =
         0.04952   -0.00002    0.00513   -0.00471
AFIX  43
H6    2    0.707050    0.178522    0.374458    11.00000   -1.20000
AFIX   0
C7    1    0.780678    0.300645    0.467790    11.00000    0.08601    0.09182 =
         0.06208   -0.01194   -0.00855   -0.00284
C8    1    0.857376    0.435850    0.471585    11.00000    0.19628    0.10577 =
         0.09208   -0.02417   -0.03205   -0.04830
AFIX  23
H8A   2    0.767894    0.447420    0.485132    11.00000   -1.20000
H8B   2    0.959511    0.425990    0.484443    11.00000   -1.20000
AFIX   0
C9    1    0.881076    0.500605    0.451590    11.00000    0.15358    0.10046 =
         0.14177   -0.03385   -0.02895   -0.02028
AFIX  43
H9    2    0.940450    0.490692    0.434101    11.00000   -1.20000
AFIX   0
C10   1    0.830120    0.570397    0.454992    11.00000    0.18634    0.11377 =
         0.18413   -0.04237   -0.03980    0.00034
AFIX  93
H10A  2    0.770118    0.583423    0.472095    11.00000   -1.20000
H10B  2    0.852559    0.608815    0.440396    11.00000   -1.20000
AFIX   0
C11   1    0.697646    0.034579    0.309659    11.00000    0.03890    0.06162 =
         0.07069   -0.00851    0.00513   -0.00371
C12   1    0.751876   -0.037872    0.299966    11.00000    0.05864    0.05862 =
         0.08439   -0.00217    0.00088    0.00419
AFIX  43
H12   2    0.769415   -0.079140    0.314041    11.00000   -1.20000
AFIX   0
C13   1    0.779779   -0.048110    0.268888    11.00000    0.06082    0.05937 =
         0.08492   -0.01881    0.00337    0.00777
AFIX  43
H13   2    0.815899   -0.096948    0.262047    11.00000   -1.20000
AFIX   0
C14   1    0.755063    0.012754    0.247817    11.00000    0.04954    0.06635 =
         0.07461   -0.01168    0.00590   -0.00722
C15   1    0.699599    0.085010    0.258242    11.00000    0.07924    0.05923 =
         0.08048    0.00062    0.01505    0.00022
AFIX  43
H15   2    0.681006    0.126344    0.244232    11.00000   -1.20000
AFIX   0
C16   1    0.671701    0.096155    0.289260    11.00000    0.07509    0.05057 =
         0.08764   -0.00775    0.01658    0.00614
AFIX  43
H16   2    0.635716    0.144888    0.296232    11.00000   -1.20000
AFIX   0
C17   1    0.790566   -0.001803    0.214817    11.00000    0.08099    0.08755 =
         0.07858   -0.01476    0.00656   -0.01082
PART 1
C18   1    0.777578    0.074571    0.166221    31.00000    0.37966    0.10837 =
         0.08133   -0.00868    0.06869    0.00114
AFIX  23
H18A  2    0.681481    0.106633    0.159363    31.00000   -1.20000
H18B  2    0.769211    0.024551    0.155266    31.00000   -1.20000
AFIX   0
PART 0
PART 2
C18A  1    0.823696    0.047876    0.165212   -31.00000    0.37966    0.10837 =
         0.08133   -0.00868    0.06869    0.00114
AFIX  23
H18C  2    0.911633    0.008396    0.164818   -31.00000   -1.20000
H18D  2    0.726946    0.029400    0.152468   -31.00000   -1.20000
AFIX   0
PART 0
PART 1
C19   1    0.940399    0.116808    0.158689    31.00000    0.19671    0.18498 =
         0.08964    0.01684   -0.00603    0.02794
AFIX  43
H19   2    1.042632    0.091087    0.162530    31.00000   -1.20000
AFIX   0
PART 0
PART 2
C19A  1    0.882961    0.123522    0.153329   -31.00000    0.19671    0.18498 =
         0.08964    0.01684   -0.00603    0.02794
AFIX  43
H19A  2    0.934436    0.121842    0.134558   -31.00000   -1.20000
AFIX   0
PART 0
PART 1
C20   1    0.938754    0.190832    0.146551    31.00000    0.25774    0.14810 =
         0.10937   -0.01623    0.03849    0.01779
AFIX  93
H20C  2    0.837306    0.217158    0.142608    31.00000   -1.20000
H20D  2    1.039074    0.215192    0.142183    31.00000   -1.20000
AFIX   0
PART 0
PART 2
C20A  1    0.872245    0.186835    0.165132   -31.00000    0.25774    0.14810 =
         0.10937   -0.01623    0.03849    0.01779
AFIX  93
H20A  2    0.821872    0.191861    0.183925   -31.00000   -1.20000
H20B  2    0.914257    0.231197    0.155546   -31.00000   -1.20000
AFIX   0
PART 0
C21   1    0.145141   -0.056091    0.399678    11.00000    0.06350    0.05709 =
         0.07161   -0.00354    0.01591   -0.01249
C22   1    0.275106   -0.078346    0.420593    11.00000    0.07232    0.05588 =
         0.08133    0.00313    0.01967    0.00786
AFIX  43
H22   2    0.354769   -0.114839    0.414930    11.00000   -1.20000
AFIX   0
C23   1    0.284940   -0.045894    0.449787    11.00000    0.06688    0.06589 =
         0.07021    0.01645    0.01025    0.00717
AFIX  43
H23   2    0.370006   -0.061541    0.464249    11.00000   -1.20000
AFIX   0
C24   1    0.168436    0.010316    0.457919    11.00000    0.05911    0.06137 =
         0.06172    0.00775    0.01439   -0.00385
C25   1    0.037151    0.030841    0.436632    11.00000    0.05603    0.07400 =
         0.06931   -0.00360    0.01083    0.00296
AFIX  43
H25   2   -0.042897    0.067283    0.442173    11.00000   -1.20000
AFIX   0
C26   1    0.025010   -0.002498    0.407389    11.00000    0.05187    0.07630 =
         0.07185   -0.00754    0.00559   -0.00052
AFIX  43
H26   2   -0.062771    0.010981    0.393129    11.00000   -1.20000
AFIX   0
C27   1    0.192223    0.048510    0.488991    11.00000    0.07086    0.07117 =
         0.06501    0.01248    0.01137   -0.00303
C28   1    0.100454    0.151862    0.521029    11.00000    0.10442    0.09145 =
         0.07394   -0.01468    0.01426   -0.00440
AFIX  23
H28A  2    0.153782    0.121153    0.537911    11.00000   -1.20000
H28B  2   -0.006987    0.170472    0.527477    11.00000   -1.20000
AFIX   0
C29   1    0.207448    0.219666    0.514067    11.00000    0.12471    0.10732 =
         0.10012   -0.02215    0.00882   -0.00847
AFIX  43
H29   2    0.158130    0.257609    0.500819    11.00000   -1.20000
AFIX   0
C30   1    0.354284    0.232603    0.523568    11.00000    0.13396    0.15059 =
         0.15554   -0.05036    0.02440   -0.02739
AFIX  93
H30A  2    0.410655    0.196880    0.536893    11.00000   -1.20000
H30B  2    0.408452    0.278066    0.517396    11.00000   -1.20000
AFIX   0
C31   1    0.210212   -0.121021    0.287050    11.00000    0.05129    0.05689 =
         0.07266   -0.02016    0.00512   -0.00123
C32   1    0.130349   -0.183088    0.271189    11.00000    0.06252    0.06140 =
         0.09032   -0.01910    0.00903   -0.01490
AFIX  43
H32   2    0.056747   -0.215760    0.281102    11.00000   -1.20000
AFIX   0
C33   1    0.161860   -0.195489    0.240555    11.00000    0.06423    0.06615 =
         0.08236   -0.02713   -0.00293   -0.01190
AFIX  43
H33   2    0.109260   -0.237085    0.229732    11.00000   -1.20000
AFIX   0
C34   1    0.269506   -0.147519    0.225749    11.00000    0.04864    0.06029 =
         0.07346   -0.01226   -0.00797    0.00153
C35   1    0.345720   -0.085379    0.241874    11.00000    0.05815    0.06541 =
         0.07409   -0.01503    0.00238   -0.01151
AFIX  43
H35   2    0.417353   -0.051990    0.231826    11.00000   -1.20000
AFIX   0
C36   1    0.316915   -0.072127    0.272798    11.00000    0.05814    0.06467 =
         0.07833   -0.02334    0.00098   -0.01593
AFIX  43
H36   2    0.369508   -0.030567    0.283645    11.00000   -1.20000
AFIX   0
C37   1    0.304683   -0.165673    0.192954    11.00000    0.06478    0.07025 =
         0.07098   -0.01476   -0.00954    0.00511
C38   1    0.473918   -0.133713    0.151718    11.00000    0.12055    0.13954 =
         0.08514   -0.02298    0.03285   -0.01791
AFIX  23
H38A  2    0.452620   -0.188495    0.146220    11.00000   -1.20000
H38B  2    0.593469   -0.124168    0.150883    11.00000   -1.20000
AFIX   0
C39   1    0.381628   -0.082562    0.129040    11.00000    0.18657    0.12675 =
         0.09505   -0.01737    0.03045   -0.05186
AFIX  43
H39   2    0.399969   -0.091803    0.108240    11.00000   -1.20000
AFIX   0
C40   1    0.281045   -0.027910    0.134274    11.00000    0.30233    0.11776 =
         0.13414   -0.00891   -0.01489    0.00454
AFIX  93
H40A  2    0.257607   -0.015873    0.154618    11.00000   -1.20000
H40B  2    0.229931    0.000562    0.117810    11.00000   -1.20000
AFIX   0
C41   1    0.154285    0.220814    0.383232    11.00000    0.04834    0.06452 =
         0.06511   -0.00679    0.01383    0.00562
C42   1    0.240106    0.209356    0.411422    11.00000    0.06952    0.06884 =
         0.07459    0.00160    0.00741    0.01166
AFIX  43
H42   2    0.266214    0.158653    0.418463    11.00000   -1.20000
AFIX   0
C43   1    0.287117    0.274330    0.429182    11.00000    0.07355    0.08706 =
         0.06696   -0.00335   -0.00030    0.01052
AFIX  43
H43   2    0.344937    0.267240    0.448417    11.00000   -1.20000
AFIX   0
C44   1    0.249677    0.349500    0.418841    11.00000    0.06512    0.07877 =
         0.06490   -0.01017    0.00954   -0.00064
C45   1    0.159731    0.359024    0.390288    11.00000    0.08042    0.06049 =
         0.07537    0.00044    0.00757    0.00452
AFIX  43
H45   2    0.132384    0.409521    0.383163    11.00000   -1.20000
AFIX   0
C46   1    0.110644    0.294157    0.372416    11.00000    0.06797    0.06889 =
         0.06444   -0.00143    0.00083    0.00539
AFIX  43
H46   2    0.049348    0.300414    0.353477    11.00000   -1.20000
AFIX   0
C47   1    0.308765    0.416983    0.438796    11.00000    0.09805    0.08897 =
         0.08297   -0.01613    0.00720   -0.00454
C48   1    0.345317    0.554971    0.442690    11.00000    0.16152    0.10142 =
         0.11708   -0.02997   -0.00782   -0.04219
AFIX  23
H48A  2    0.269653    0.565148    0.458998    11.00000   -1.20000
H48B  2    0.457062    0.545860    0.452244    11.00000   -1.20000
AFIX   0
C49   1    0.346660    0.619797    0.422063    11.00000    0.25976    0.10822 =
         0.11073   -0.01684    0.01789   -0.07519
AFIX  43
H49   2    0.400469    0.612553    0.403739    11.00000   -1.20000
AFIX   0
C50   1    0.279322    0.689024    0.426328    11.00000    0.34402    0.08774 =
         0.12847   -0.02639    0.00461   -0.03053
AFIX  93
H50A  2    0.224187    0.698999    0.444311    11.00000   -1.20000
H50B  2    0.286564    0.728287    0.411377    11.00000   -1.20000
AFIX   0
C51   1    0.207330    0.176334    0.282727    11.00000    0.05218    0.06105 =
         0.06607   -0.00152   -0.01189    0.00901
C52   1    0.164427    0.115893    0.262580    11.00000    0.07409    0.06555 =
         0.07820    0.00033   -0.01163   -0.01672
AFIX  43
H52   2    0.101098    0.073431    0.268936    11.00000   -1.20000
AFIX   0
C53   1    0.217075    0.119287    0.232663    11.00000    0.09814    0.06359 =
         0.07087   -0.00896   -0.01226   -0.01266
AFIX  43
H53   2    0.190676    0.078241    0.218867    11.00000   -1.20000
AFIX   0
C54   1    0.309089    0.183411    0.222971    11.00000    0.07539    0.05797 =
         0.07287    0.00316   -0.01052    0.00398
C55   1    0.348740    0.243752    0.243489    11.00000    0.08003    0.05465 =
         0.08091    0.00428   -0.00891   -0.00593
AFIX  43
H55   2    0.409414    0.287055    0.237095    11.00000   -1.20000
AFIX   0
C56   1    0.298786    0.240217    0.273507    11.00000    0.07653    0.05219 =
         0.07883   -0.00597   -0.01506   -0.00305
AFIX  43
H56   2    0.326664    0.280739    0.287463    11.00000   -1.20000
AFIX   0
C57   1    0.359286    0.185545    0.190260    11.00000    0.10512    0.06889 =
         0.08517   -0.00385    0.00670   -0.00038
C58   1    0.444011    0.265322    0.148787    11.00000    0.16283    0.10559 =
         0.08889    0.01178    0.02814   -0.02363
PART 1
AFIX  23
H58A  2    0.497803    0.316104    0.146333    21.00000   -1.20000
H58B  2    0.524208    0.224627    0.144123    21.00000   -1.20000
AFIX  23
PART 0
PART 2
H58C  2    0.471578    0.214188    0.140344   -21.00000   -1.20000
H58D  2    0.541246    0.299414    0.147795   -21.00000   -1.20000
AFIX   0
PART 0
PART 1
C59   1    0.299548    0.259730    0.126787    21.00000    0.20280    0.11242 =
         0.07209    0.00257    0.00455   -0.03541
AFIX  43
H59   2    0.239114    0.213135    0.123691    21.00000   -1.20000
AFIX   0
PART 0
PART 2
C59A  1    0.298408    0.300031    0.130323   -21.00000    0.20280    0.11242 =
         0.07209    0.00257    0.00455   -0.03541
AFIX  43
H59A  2    0.257328    0.347682    0.137417   -21.00000   -1.20000
AFIX   0
PART 0
PART 1
C60   1    0.259717    0.324449    0.111579    21.00000    0.19515    0.14751 =
         0.09373    0.00269    0.00842    0.01295
AFIX  93
H60A  2    0.322877    0.370037    0.115244    21.00000   -1.20000
H60B  2    0.168191    0.324951    0.097083    21.00000   -1.20000
AFIX   0
PART 0
PART 2
C60A  1    0.221908    0.270634    0.105140   -21.00000    0.19515    0.14751 =
         0.09373    0.00269    0.00842    0.01295
AFIX  93
H60C  2    0.258031    0.223096    0.097069   -21.00000   -1.20000
H60D  2    0.131420    0.297280    0.095314   -21.00000   -1.20000
AFIX   0
PART 0
N1    3    0.414189   -0.038272    0.349659    11.00000    0.05390    0.05403 =
         0.07530   -0.00865    0.00402    0.00422
N2    3    0.121362    0.032324    0.332324    11.00000    0.04660    0.06712 =
         0.07925   -0.01335   -0.00278   -0.00157
N3    3    0.397703    0.120593    0.346223    11.00000    0.04988    0.05044 =
         0.05712   -0.00034    0.00187   -0.00237
O1    4    0.564665    0.045765    0.391494    11.00000    0.06561    0.05773 =
         0.06233    0.00300   -0.00577   -0.00297
O2    4    0.785663    0.296809    0.495814    11.00000    0.17258    0.11719 =
         0.06165   -0.01676   -0.01806   -0.01105
O3    4    0.813630    0.365942    0.452502    11.00000    0.13312    0.08714 =
         0.07137   -0.02010   -0.00787   -0.02855
O4    4    0.679362    0.045690    0.341350    11.00000    0.04477    0.07481 =
         0.06874   -0.00962    0.00262    0.00090
O5    4    0.828822   -0.064272    0.204528    11.00000    0.18165    0.11950 =
         0.09578   -0.03149    0.02337    0.02037
O6    4    0.777019    0.061619    0.197971    11.00000    0.27104    0.10841 =
         0.07991    0.00210    0.04016    0.00225
O7    4    0.133823   -0.089977    0.369769    11.00000    0.07857    0.06142 =
         0.08058   -0.01632    0.01983   -0.01760
O8    4    0.305748    0.034845    0.507632    11.00000    0.11130    0.11138 =
         0.07034    0.00545   -0.01373    0.02209
O9    4    0.074848    0.102925    0.493497    11.00000    0.08302    0.09201 =
         0.07095   -0.01457    0.00461    0.00666
O10   4    0.174329   -0.114677    0.318134    11.00000    0.07264    0.06521 =
         0.08212   -0.02285    0.01485   -0.01701
O11   4    0.238199   -0.217390    0.177701    11.00000    0.11099    0.08802 =
         0.07766   -0.02860   -0.00611   -0.01590
O12   4    0.425629   -0.119961    0.182873    11.00000    0.09496    0.10803 =
         0.07962   -0.02454    0.01332   -0.02348
O13   4    0.101252    0.153180    0.366315    11.00000    0.05587    0.06185 =
         0.08510   -0.01152    0.01438    0.00158
O14   4    0.367146    0.410757    0.464795    11.00000    0.20570    0.11992 =
         0.10218   -0.02505   -0.04474   -0.01422
O15   4    0.288298    0.485913    0.424269    11.00000    0.11871    0.08001 =
         0.09972   -0.01933    0.00224   -0.01739
O16   4    0.147159    0.177173    0.312398    11.00000    0.06432    0.06739 =
         0.07234   -0.00103   -0.00423    0.01686
O17   4    0.358865    0.128737    0.173735    11.00000    0.23495    0.08217 =
         0.10194   -0.01064    0.04454   -0.01571
O18   4    0.400408    0.256709    0.181038    11.00000    0.15135    0.07602 =
         0.08506    0.00729    0.00500   -0.01768
P1    5    0.501995    0.044332    0.355869    11.00000    0.04524    0.05208 =
         0.05878   -0.00477    0.00146    0.00091
P2    5    0.218042   -0.045751    0.342132    11.00000    0.05418    0.05281 =
         0.06914   -0.01485    0.00903   -0.00644
P3    5    0.200453    0.116494    0.339196    11.00000    0.04670    0.05492 =
         0.06352   -0.00635    0.00157    0.00355
HKLF 4
REM  201505128 in P21/c #14
REM R1 =  0.0522 for    7375 Fo > 4sig(Fo)  and  0.0750 for all   10382 data
REM    774 parameters refined using     11 restraints
END
WGHT      0.0780      0.6735
REM Highest difference peak  0.280,  deepest hole -0.297,  1-sigma level  0.050
Q1    1   0.3263  0.1154  0.3430  11.00000  0.05    0.28
Q2    1   0.3396 -0.0385  0.3450  11.00000  0.05    0.25
Q3    1   0.3089  0.4972  0.3991  11.00000  0.05    0.24
Q4    1   0.4246  0.0956  0.3531  11.00000  0.05    0.23
Q5    1   0.1670  0.0624  0.3370  11.00000  0.05    0.20
Q6    1   0.6734  0.0378  0.1965  11.00000  0.05    0.20
Q7    1   0.4241  0.1417  0.3450  11.00000  0.05    0.20
Q8    1   1.0284  0.1078  0.1365  11.00000  0.05    0.19
Q9    1   0.4529 -0.0093  0.3434  11.00000  0.05    0.18
Q10   1   0.0584  0.0359  0.3266  11.00000  0.05    0.17
Q11   1   0.5537  0.2377  0.2049  11.00000  0.05    0.17
Q12   1   0.4348 -0.0785  0.3547  11.00000  0.05    0.17
Q13   1   0.4635  0.1437  0.3022  11.00000  0.05    0.17
Q14   1   0.1884 -0.0580  0.3650  11.00000  0.05    0.17
Q15   1   0.1431  0.0039  0.3356  11.00000  0.05    0.17
Q16   1   0.1597  0.4945  0.4185  11.00000  0.05    0.16
Q17   1   0.4625 -0.0646  0.3439  11.00000  0.05    0.16
Q18   1   0.9233 -0.0194  0.2069  11.00000  0.05    0.15
Q19   1   0.5989  0.1629  0.3997  11.00000  0.05    0.15
Q20   1   0.4912  0.0460  0.3871  11.00000  0.05    0.15
;
_shelx_res_checksum     19221
