# Supplementary material for: Crystal structure of hexa­prop-2-en-1-yl 4,4′,4′′,4′′′,4′′′′,4′′′′′-[1,3,5,2λ5,4λ5,6λ5-tri­aza­triphosphinine-2,2,4,4,6,6-hexa­yl­hexa­kis­(­oxy)]hexa­benzoate
Source: Acta Crystallogr E Crystallogr Commun. 2015 Nov 18;71(Pt 12):o955–6. doi: 10.1107/S2056989015021301 (PMC4719920; doi:10.1107/S2056989015021301)
Supplement: Supplementary file 2 [file e-71-0o955-Isup2.hkl]

#
# h,k,l, Fc-squared, Fo-squared, sigma(Fo-squared), status flag
#
data_I
_shelx_title ' I in P21/c #  14 '
_shelx_refln_list_code          4
_shelx_F_calc_maximum      620.09
_exptl_crystal_F_000      2496.00
_reflns_d_resolution_high  0.8370

loop_
 _space_group_symop_operation_xyz
 'x, y, z'
 '-x, y+1/2, -z+1/2'
 '-x, -y, -z'
 'x, -y-1/2, z-1/2'

_cell_length_a     7.9755
_cell_length_b    16.9389
_cell_length_c    43.0661
_cell_angle_alpha  90.000
_cell_angle_beta   93.634
_cell_angle_gamma  90.000

_shelx_F_squared_multiplier     1.000

loop_
 _refln_index_h
 _refln_index_k
 _refln_index_l
 _refln_F_squared_calc
 _refln_F_squared_meas
 _refln_F_squared_sigma
 _refln_observed_status
   1   0   0       2513.52       2879.07        76.72 o
   2   0   0     384512.66     274563.06      1494.46 o
   3   0   0       7282.11       6889.47       120.36 o
   4   0   0         16.45         55.65        17.39 o
   5   0   0         13.52         10.25        16.90 o
   6   0   0        789.22        722.61        52.10 o
   7   0   0        184.27        146.53        18.98 o
   8   0   0          2.27         15.22        11.04 o
   9   0   0          1.77         33.07        16.10 o
   1   1   0         72.05         56.19        12.47 o
   2   1   0       2406.96       2094.72        39.98 o
   3   1   0       4092.61       4262.84        52.75 o
   4   1   0         80.06         69.06        21.71 o
   5   1   0        397.60        412.01        20.90 o
   6   1   0        219.73        177.98        16.27 o
   7   1   0          2.51          2.11         5.98 o
   8   1   0         35.72         38.32        10.07 o
   9   1   0         26.52         30.79        34.14 o
   0   2   0      33230.91      34827.54       379.02 o
   1   2   0         44.15        -12.23        28.25 o
   2   2   0        796.61        917.18        34.14 o
   3   2   0        572.80        535.73        16.74 o
   4   2   0       1257.86       1194.31        35.38 o
   5   2   0          9.50         15.02        10.17 o
   6   2   0        344.21        384.26        27.07 o
   7   2   0        275.90        250.22        16.03 o
   8   2   0          4.02         11.26         8.75 o
   9   2   0          2.88          9.51        28.15 o
   1   3   0      42038.37      41051.34       674.40 o
   2   3   0      51210.30      49227.81       250.65 o
   3   3   0       3519.41       3129.43        48.27 o
   4   3   0        487.89        559.43        25.48 o
   5   3   0        803.47        834.12        34.66 o
   6   3   0        620.99        550.88        31.42 o
   7   3   0         56.30         41.85         8.53 o
   8   3   0          1.75         20.49        10.56 o
   9   3   0          3.29          3.94        27.61 o
   0   4   0         55.62         57.83        42.06 o
   1   4   0        176.46        346.34        76.36 o
   2   4   0        844.18        847.87        25.34 o
   3   4   0       1329.01       1368.70        45.98 o
   4   4   0       9077.16       9176.74        99.33 o
   5   4   0       1315.52       1379.17        44.53 o
   6   4   0         42.88         37.34        18.33 o
   7   4   0        164.51        133.25        12.39 o
   8   4   0        169.46        190.63        13.98 o
   9   4   0          0.93        -17.38        17.38 o
   1   5   0       5469.28       5130.12        57.24 o
   2   5   0        650.75        414.04        34.26 o
   3   5   0        191.87        142.58        20.89 o
   4   5   0        351.23        392.53        22.78 o
   5   5   0        477.90        416.43        26.39 o
   6   5   0         17.74         12.22        13.80 o
   7   5   0         81.61         70.75        15.87 o
   8   5   0         85.52         83.61        14.16 o
   9   5   0         52.59         27.91        14.54 o
   0   6   0      10189.60       9252.61       129.16 o
   1   6   0      11698.22      11942.34        96.47 o
   2   6   0        600.82        569.23        18.53 o
   3   6   0        814.25        777.85        28.48 o
   4   6   0        415.46        418.56        24.25 o
   5   6   0        280.31        345.70        36.19 o
   6   6   0         13.77         17.35        10.26 o
   7   6   0         84.23        110.18        38.10 o
   8   6   0          7.94         43.48        11.84 o
   9   6   0         13.33        -14.62        14.62 o
   1   7   0       5417.01       4913.91        56.15 o
   2   7   0       3030.67       3593.13        58.50 o
   3   7   0        173.91        112.05        11.67 o
   4   7   0        273.11        218.98        18.90 o
   5   7   0        174.61        174.11        27.48 o
   6   7   0         47.17         31.57         9.97 o
   7   7   0        262.10        259.44        18.72 o
   8   7   0         25.11         13.11         9.09 o
   0   8   0        581.36        528.26        28.39 o
   1   8   0         19.95         18.01        10.70 o
   2   8   0        642.55        647.77        28.51 o
   3   8   0         59.79         56.92        10.51 o
   4   8   0         94.96         93.17        15.89 o
   5   8   0       2440.71       2359.12        65.31 o
   6   8   0        300.35        276.86        17.98 o
   7   8   0          8.80          3.33        16.68 o
   8   8   0         19.03         41.28        17.09 o
   1   9   0       2785.81       2656.35        51.54 o
   2   9   0        195.34        350.07        23.71 o
   3   9   0        311.99        297.14        18.73 o
   4   9   0        272.86        261.51        27.06 o
   5   9   0        748.94        700.59        21.61 o
   6   9   0         21.98          9.59        11.16 o
   7   9   0          0.93         -2.64        14.31 o
   8   9   0          4.41          5.48        13.40 o
   0  10   0       2225.86       2193.26        98.00 o
   1  10   0       2978.12       3195.69        72.17 o
   2  10   0         29.75         39.32        14.36 o
   3  10   0         61.42         62.50        15.86 o
   4  10   0       1341.93       1318.81        49.94 o
   5  10   0       1199.73       1139.74        39.94 o
   6  10   0         12.87         18.20        10.19 o
   7  10   0         14.37         17.75         9.27 o
   8  10   0         34.58         -1.10        13.11 o
   1  11   0        279.47        350.88        24.96 o
   2  11   0         78.12         77.51        34.33 o
   3  11   0        448.61        414.91        30.56 o
   4  11   0        193.12        175.50        18.28 o
   5  11   0          4.50         18.21        12.59 o
   6  11   0         11.91         15.90         9.73 o
   7  11   0         27.82         39.88         9.80 o
   0  12   0       6350.40       6381.59       180.07 o
   1  12   0        348.96        334.47        34.91 o
   2  12   0        169.29        146.67        23.51 o
   3  12   0       4602.53       4078.28       143.39 o
   4  12   0        904.42        808.88        36.10 o
   5  12   0       1189.91       1065.23        48.12 o
   6  12   0          0.27          3.11        14.18 o
   7  12   0        381.24        389.59        17.00 o
   1  13   0        306.21        275.89        34.34 o
   2  13   0         24.20         24.55        33.42 o
   3  13   0         54.90         41.78        14.15 o
   4  13   0         95.64        124.80        22.29 o
   5  13   0         58.35         63.11        17.76 o
   6  13   0          7.59         12.54        13.30 o
   7  13   0         50.22         65.04         8.71 o
   0  14   0       3496.93       3115.11       132.67 o
   1  14   0       1010.64        964.65        54.48 o
   2  14   0          2.11          4.49        12.49 o
   3  14   0         33.32         27.66        13.11 o
   4  14   0          1.89         12.08        16.11 o
   5  14   0         65.64         35.02        16.47 o
   6  14   0         66.00         85.31        16.52 o
   1  15   0          7.45         40.95        16.85 o
   2  15   0         69.69         65.02        11.81 o
   3  15   0         98.45        108.24        19.25 o
   4  15   0          4.02         12.79        15.27 o
   5  15   0          3.83         -2.21        13.10 o
   6  15   0         69.00         81.93        10.06 o
   0  16   0        130.09        209.67        25.66 o
   1  16   0          4.28          5.17         9.61 o
   2  16   0        171.26        196.68        13.93 o
   3  16   0        108.01        120.43        13.00 o
   4  16   0          0.30         -1.55        12.70 o
   5  16   0        301.48        299.93        17.10 o
   1  17   0        142.91        165.73        15.73 o
   2  17   0        427.74        433.49        19.67 o
   3  17   0          7.51          6.44        10.33 o
   4  17   0         10.87          1.38        13.13 o
   5  17   0          7.74         26.50        12.40 o
   0  18   0        219.23        242.35        24.59 o
   1  18   0          9.86         12.70         9.40 o
   2  18   0         35.46         55.44         8.96 o
   3  18   0        240.92        265.87        21.73 o
   4  18   0         27.36         27.22        11.58 o
   1  19   0        186.52        224.54        15.04 o
   2  19   0         11.95         22.38         7.82 o
   3  19   0         12.55         10.80         8.56 o
   0  20   0         72.76         78.50        14.03 o
   1  20   0          8.30         15.64         9.08 o
  -9   1   1          1.54          3.75        19.64 o
  -8   1   1          2.38         15.18         9.50 o
  -7   1   1        133.38        107.70         9.34 o
  -6   1   1        181.15        136.82        19.02 o
  -5   1   1        408.72        399.07        20.40 o
  -4   1   1       6997.00       7050.47        89.30 o
  -3   1   1       6144.72       7031.44        69.58 o
  -2   1   1       2275.83       1925.70       134.16 o
  -1   1   1       3715.59       3789.22       131.27 o
   1   1   1      10635.80      10792.15       120.68 o
   2   1   1      18118.08      18066.92       178.08 o
   3   1   1       1611.64       1938.93        35.74 o
   4   1   1       3471.08       3711.28        50.67 o
   5   1   1        294.17        255.51        46.78 o
   6   1   1       1107.21        999.36        35.41 o
   7   1   1         78.27         82.11         9.65 o
   8   1   1          2.94          3.81        10.30 o
   9   1   1         57.28         52.14        10.65 o
  -9   2   1         88.69        126.07        25.40 o
  -8   2   1        144.57        154.47        13.37 o
  -7   2   1        231.61        196.04        13.04 o
  -6   2   1       1272.11       1189.16       100.28 o
  -5   2   1        119.68         89.69        14.27 o
  -4   2   1       2102.89       2122.94        38.62 o
  -3   2   1       2560.70       2840.70        39.71 o
  -2   2   1      22131.92      23311.58       152.70 o
  -1   2   1        536.92        378.59        57.09 o
   0   2   1       2233.35       2591.44        74.01 o
   1   2   1       1814.40       2157.06       137.65 o
   2   2   1      13016.75      13222.89        77.83 o
   3   2   1        408.84        405.79        14.86 o
   4   2   1         35.15         20.88         9.87 o
   5   2   1        925.75        858.25        50.62 o
   6   2   1          7.49         15.74        11.40 o
   7   2   1        273.38        255.94        13.18 o
   8   2   1          7.24          8.02        11.28 o
   9   2   1          5.30         -7.58        19.21 o
  -9   3   1         52.88         26.22        14.14 o
  -8   3   1          3.31          4.32         9.02 o
  -7   3   1        137.28        137.62        10.69 o
  -6   3   1         85.53         79.90        14.49 o
  -5   3   1         15.44         11.37        10.20 o
  -4   3   1         28.23         43.33        10.53 o
  -3   3   1       6327.84       6526.63        69.09 o
  -2   3   1       1525.29       1549.42        26.87 o
  -1   3   1      31832.95      33691.94       593.82 o
   0   3   1       8255.17       8808.01       142.99 o
   1   3   1      55323.00      51695.61       784.30 o
   2   3   1        194.72        277.81        32.87 o
   3   3   1       1068.17       1140.12        28.38 o
   4   3   1       8782.33       8640.97        94.41 o
   5   3   1         65.70         74.52        13.40 o
   6   3   1        152.29        156.87        18.48 o
   7   3   1         20.63         32.56         8.46 o
   8   3   1         14.56          8.63         9.12 o
   9   3   1          6.39         20.09        38.60 o
  -9   4   1        107.31         90.32        16.98 o
  -8   4   1         25.17         43.57        10.76 o
  -7   4   1         80.78         65.92        13.38 o
  -6   4   1        379.26        406.49        40.76 o
  -5   4   1       2042.46       1992.57        53.00 o
  -4   4   1       4664.49       4503.31        69.46 o
  -3   4   1         33.63         17.83         7.93 o
  -2   4   1       4304.20       4227.91        78.31 o
  -1   4   1      27425.84      25029.99       480.09 o
   0   4   1        731.09        848.00        69.14 o
   1   4   1       8336.23       9031.46        84.26 o
   2   4   1       8340.54       7581.11        63.92 o
   3   4   1        843.88        799.53        26.19 o
   4   4   1        355.86        389.54        28.14 o
   5   4   1       1026.73        955.46        37.60 o
   6   4   1        129.37        118.66        17.28 o
   7   4   1          0.52          1.61         8.34 o
   8   4   1         11.42         21.98        11.27 o
   9   4   1        128.57        132.26        41.09 o
  -9   5   1         52.93         33.46        14.90 o
  -8   5   1         62.70         52.99        13.21 o
  -7   5   1        133.70        122.20        15.00 o
  -6   5   1        787.03        720.79        32.45 o
  -5   5   1        150.71        197.73        19.45 o
  -4   5   1        603.82        594.35        27.01 o
  -3   5   1          0.13         -3.26         7.95 o
  -2   5   1        151.45        129.81        11.07 o
  -1   5   1         98.87        189.85        10.38 o
   0   5   1        431.49        339.01        12.22 o
   1   5   1       7027.98       6821.12        54.16 o
   2   5   1       1010.90       1150.34        27.49 o
   3   5   1       1198.11       1155.95        48.96 o
   4   5   1       1772.35       1754.09        45.42 o
   5   5   1        479.36        428.74        26.41 o
   6   5   1          0.25         -3.27        14.08 o
   7   5   1        110.44         77.39        13.73 o
   8   5   1         66.45         90.69        14.24 o
   9   5   1         70.70         54.01        15.33 o
  -9   6   1          2.87        -16.06        16.06 o
  -8   6   1        120.86        161.72        16.40 o
  -7   6   1        123.92        141.60        26.31 o
  -6   6   1       1744.85       1714.78        41.03 o
  -5   6   1       5965.26       6118.15       140.38 o
  -4   6   1         59.18         38.82        10.90 o
  -3   6   1       1099.40       1176.97        41.32 o
  -2   6   1       7605.07       7549.77        74.71 o
  -1   6   1        201.03        236.68        12.71 o
   0   6   1       1851.47       1938.35        29.28 o
   1   6   1       5223.06       4829.08        49.77 o
   2   6   1       3105.59       2584.23       116.18 o
   3   6   1        760.68        883.48        30.26 o
   4   6   1        631.95        578.77        27.88 o
   5   6   1       1452.19       1459.72        47.95 o
   6   6   1        164.26        184.25        14.10 o
   7   6   1        174.91        177.52        17.16 o
   8   6   1          0.88         10.91        10.35 o
   9   6   1        391.11        434.19        26.37 o
  -8   7   1         20.59         22.84        17.01 o
  -7   7   1         57.09         45.31        12.89 o
  -6   7   1         26.18         27.27        10.00 o
  -5   7   1          3.71         21.18        17.77 o
  -4   7   1        383.68        339.52        34.25 o
  -3   7   1         19.79         16.33         8.16 o
  -2   7   1        830.18       1070.71        32.49 o
  -1   7   1         87.61         97.29        11.97 o
   0   7   1        387.87        409.14        15.92 o
   1   7   1       4188.03       4289.95        52.75 o
   2   7   1        107.92        139.91        14.64 o
   3   7   1       1665.82       1818.84        45.03 o
   4   7   1        771.25        890.26        40.69 o
   5   7   1        249.42        236.06        31.25 o
   6   7   1          0.02          7.06         9.04 o
   7   7   1          2.80          3.53        10.67 o
   8   7   1         26.39         27.99         9.72 o
  -8   8   1        109.35        132.14        20.76 o
  -7   8   1         27.47         16.50        15.46 o
  -6   8   1         26.21         23.10         7.55 o
  -5   8   1       2585.67       2486.47        67.25 o
  -4   8   1          0.39          9.17        19.27 o
  -3   8   1        122.03        110.92        12.77 o
  -2   8   1       5378.46       5840.84        67.64 o
  -1   8   1        121.39         86.56        13.18 o
   0   8   1       1258.41       1374.31        36.56 o
   1   8   1          5.07         53.62        12.12 o
   2   8   1       1021.28       1091.47        36.11 o
   3   8   1        887.91        987.02        29.78 o
   4   8   1       2588.81       2764.77        58.81 o
   5   8   1        458.04        455.66        45.64 o
   6   8   1        818.73        806.99        40.07 o
   7   8   1         73.13         69.58        19.79 o
   8   8   1          0.31         -0.92        13.60 o
  -8   9   1          2.91        -17.37        17.37 o
  -7   9   1        256.19        245.97        25.56 o
  -6   9   1        197.17        174.76        15.89 o
  -5   9   1       1024.26       1033.13        25.97 o
  -4   9   1        376.88        278.38        24.23 o
  -3   9   1        141.55        159.44        19.84 o
  -2   9   1        364.91        335.80        19.92 o
  -1   9   1          7.23         -6.31        11.74 o
   0   9   1        919.39        762.32        40.93 o
   1   9   1       3103.70       3270.63        57.02 o
   2   9   1         47.42         48.97        14.31 o
   3   9   1         79.32         66.77        11.76 o
   4   9   1       2515.23       2667.57        79.53 o
   5   9   1        908.53        885.64        34.65 o
   6   9   1        153.72        124.13        14.07 o
   7   9   1        258.56        307.30        27.63 o
   8   9   1          2.12         19.89        14.41 o
  -8  10   1         22.50          5.13        12.73 o
  -7  10   1         23.34         11.55         8.76 o
  -6  10   1        160.07        182.89        15.75 o
  -5  10   1        204.64        179.45        18.23 o
  -4  10   1        279.43        290.43        25.79 o
  -3  10   1          3.60          6.97        12.38 o
  -2  10   1        165.75        177.27        20.54 o
  -1  10   1       1536.82       1580.40        43.52 o
   0  10   1        296.33        319.05        32.18 o
   1  10   1       1174.36       1145.71        37.85 o
   2  10   1         49.22         71.92        16.40 o
   3  10   1         10.19          1.12         9.49 o
   4  10   1         19.58         -0.60        18.95 o
   5  10   1         23.97         10.69        10.91 o
   6  10   1         24.31         10.74         9.39 o
   7  10   1         39.38         59.38        11.03 o
   8  10   1         23.22          3.43        12.98 o
  -7  11   1          3.84         -1.28         9.45 o
  -6  11   1        255.80        257.66        17.41 o
  -5  11   1        334.35        306.23        22.85 o
  -4  11   1        739.57        713.48        27.19 o
  -3  11   1         93.98        100.89        18.92 o
  -2  11   1         33.74         20.13        29.79 o
  -1  11   1       1562.12       1333.31       107.71 o
   0  11   1       3018.53       2936.18        84.56 o
   1  11   1        574.32        559.40        42.24 o
   2  11   1         73.54         72.64        15.62 o
   3  11   1        879.80        947.12        65.99 o
   4  11   1         52.37         39.39        13.23 o
   5  11   1        165.06        160.17        29.66 o
   6  11   1         96.58        126.16        13.76 o
   7  11   1        205.99        218.42        14.94 o
  -7  12   1          6.70          4.29         8.98 o
  -6  12   1          0.02         12.06        13.24 o
  -5  12   1        505.02        553.21        36.06 o
  -4  12   1         23.48         39.22        13.25 o
  -3  12   1        135.99        131.77        21.33 o
  -2  12   1        335.48        316.61        29.66 o
  -1  12   1         39.42         25.00        21.22 o
   0  12   1       1584.37       1599.18        66.81 o
   1  12   1        160.84        145.00        27.57 o
   2  12   1       1998.73       1962.92       102.31 o
   3  12   1        469.32        432.35        52.93 o
   4  12   1        222.30        230.57        42.22 o
   5  12   1         29.21         41.67        16.45 o
   6  12   1         10.53         13.82        14.81 o
   7  12   1         17.41         18.73         7.90 o
  -7  13   1         70.66         86.26         9.11 o
  -6  13   1        229.68        225.07        22.91 o
  -5  13   1         13.66         30.09        15.01 o
  -4  13   1       2821.69       2598.58        73.55 o
  -3  13   1          0.07         26.76        21.95 o
  -2  13   1        944.91        899.90        47.18 o
  -1  13   1       2905.82       2810.56        87.28 o
   0  13   1       1654.41       1684.29        70.05 o
   1  13   1        513.77        466.27        40.40 o
   2  13   1        258.38        237.14        48.48 o
   3  13   1        734.86        638.76        32.33 o
   4  13   1       1251.03       1152.55        49.74 o
   5  13   1         54.80         54.01        17.43 o
   6  13   1        610.95        668.84        35.50 o
   7  13   1         35.74         29.80         7.55 o
  -6  14   1        110.12        120.84        17.89 o
  -5  14   1          4.19         21.12        15.64 o
  -4  14   1          0.05         17.21        16.42 o
  -3  14   1         91.49         79.98        34.48 o
  -2  14   1         49.57         62.83        10.85 o
  -1  14   1        121.77        116.31        27.01 o
   0  14   1         87.51         83.36        27.50 o
   1  14   1       1390.15       1379.30        63.76 o
   2  14   1        492.25        469.07        21.45 o
   3  14   1        547.40        488.71        40.46 o
   4  14   1          4.86         24.84        16.05 o
   5  14   1         26.07         36.03        15.83 o
   6  14   1         19.25         41.45        14.92 o
  -6  15   1          0.08          0.79         7.90 o
  -5  15   1          0.89          9.39        14.08 o
  -4  15   1         17.60         12.95        14.98 o
  -3  15   1        124.73        113.49        19.97 o
  -2  15   1        758.81        802.70        29.65 o
  -1  15   1          0.18         34.28        23.93 o
   0  15   1       2428.94       2453.40        82.32 o
   1  15   1          1.96         12.23        16.67 o
   2  15   1         95.78        103.41        13.54 o
   3  15   1         10.78         20.28         9.54 o
   4  15   1         54.38         62.09        17.52 o
   5  15   1         43.09         53.22        16.19 o
   6  15   1          3.66          9.02        14.64 o
  -5  16   1        181.65        202.63        18.40 o
  -4  16   1          0.07          4.34        14.35 o
  -3  16   1          1.36         21.54        13.93 o
  -2  16   1         96.26        100.32        10.65 o
  -1  16   1        380.44        320.89        20.61 o
   0  16   1        668.04        669.24        39.55 o
   1  16   1         16.54          1.19        13.33 o
   2  16   1          2.24          3.16         8.76 o
   3  16   1         35.35         53.01         8.36 o
   4  16   1         24.16         45.73        15.15 o
   5  16   1         31.02         43.39        14.79 o
  -5  17   1        133.32        142.95        16.85 o
  -4  17   1         87.18         96.89        17.23 o
  -3  17   1          3.58         -8.05         8.05 o
  -2  17   1        247.24        283.82        14.55 o
  -1  17   1        395.66        387.01        21.36 o
   0  17   1        202.33        212.82        17.27 o
   1  17   1        299.76        296.24        19.51 o
   2  17   1         15.42         10.48         9.52 o
   3  17   1        179.55        198.52        11.53 o
   4  17   1         21.11         21.16        17.59 o
   5  17   1         15.93         21.08        11.50 o
  -4  18   1         48.87         59.22        13.07 o
  -3  18   1          4.26         24.88        13.05 o
  -2  18   1        622.63        741.57        20.28 o
  -1  18   1        141.15        200.44        19.25 o
   0  18   1        172.95        159.70        15.10 o
   1  18   1         14.09          7.94         9.21 o
   2  18   1        385.86        401.36        15.59 o
   3  18   1         18.69         21.99         8.26 o
   4  18   1         92.42         93.80        14.17 o
  -3  19   1          2.58         -1.89         8.36 o
  -2  19   1         34.15         47.17         9.12 o
  -1  19   1          1.80         -5.44         7.99 o
   0  19   1        126.92        145.95        13.34 o
   1  19   1         24.82         29.51         9.44 o
   2  19   1         48.74         59.17         9.32 o
   3  19   1        116.20        119.53        13.01 o
  -1  20   1        185.09        205.24        12.32 o
   0  20   1          7.82         -1.88         6.90 o
   1  20   1          1.75         19.28         7.21 o
  -9   0   2         77.75         50.38        14.23 o
  -8   0   2         14.72         12.73        23.71 o
  -7   0   2        246.10        194.22        17.18 o
  -6   0   2       1703.15       1663.00        99.71 o
  -5   0   2         76.62         82.65        19.90 o
  -4   0   2       3472.24       3912.34        90.48 o
  -3   0   2       5319.49       4681.17        74.82 o
  -2   0   2      68671.70      68073.86       797.14 o
  -1   0   2       8091.53       8621.73       212.58 o
   1   0   2      53977.88      50014.09       449.73 o
   2   0   2     196997.98     172020.86      2361.24 o
   3   0   2       4367.65       4921.53       101.68 o
   4   0   2       3521.30       4134.65        91.80 o
   5   0   2       1571.46       1576.77        48.65 o
   6   0   2          5.85         -3.98        15.82 o
   7   0   2         30.93         34.33         9.54 o
   8   0   2         31.84         36.98        11.90 o
   9   0   2        200.26        225.55        23.68 o
  -9   1   2          8.80         -4.33        14.00 o
  -8   1   2         13.66         18.14         9.75 o
  -7   1   2          2.94          2.32         6.92 o
  -6   1   2        286.86        262.21        18.82 o
  -5   1   2         22.55         18.69         8.68 o
  -4   1   2       1851.62       1816.69        44.22 o
  -3   1   2         72.38        102.38        11.04 o
  -2   1   2         53.35         69.01        39.97 o
  -1   1   2        825.85        726.61        62.68 o
   0   1   2      28098.99      25540.73       334.59 o
   1   1   2        779.33       1030.69        46.15 o
   2   1   2      12551.00      13079.41        93.70 o
   3   1   2       2563.58       2535.39        41.84 o
   4   1   2        166.56        171.45        13.17 o
   5   1   2        439.56        425.69        25.66 o
   6   1   2        265.83        292.31        20.14 o
   7   1   2          1.14          2.67         6.79 o
   8   1   2          0.14         -1.36         9.06 o
   9   1   2         20.55         15.34        13.30 o
  -9   2   2         82.17         61.29        15.78 o
  -8   2   2         66.02         72.91        11.25 o
  -7   2   2        466.88        368.03        16.69 o
  -6   2   2         34.76         41.45        15.05 o
  -5   2   2       1039.76        990.12        37.22 o
  -4   2   2       1615.46       1682.50        34.34 o
  -3   2   2       6704.84       6390.47        64.37 o
  -1   2   2      15120.46      15934.72       342.39 o
   0   2   2          2.28          3.41        17.92 o
   1   2   2      26085.32      24936.91       472.20 o
   2   2   2       6994.49       7501.76        59.11 o
   3   2   2         33.73         30.98         7.35 o
   4   2   2       6310.70       6736.83        82.90 o
   5   2   2         45.74         37.27        16.69 o
   6   2   2       1539.13       1428.15        50.01 o
   7   2   2        251.57        237.60        17.30 o
   8   2   2         31.30         20.62         9.36 o
   9   2   2         54.59         47.39        29.14 o
  -9   3   2         98.69        100.65        18.01 o
  -8   3   2        115.37        126.43        12.90 o
  -7   3   2          6.30          1.04         7.10 o
  -6   3   2        201.50        186.86        29.64 o
  -5   3   2          0.25          0.94         9.20 o
  -4   3   2       1478.42       1336.81        65.56 o
  -3   3   2        319.21        383.13        17.63 o
  -2   3   2       2899.40       2567.68        64.19 o
  -1   3   2       4981.96       4859.69       219.93 o
   0   3   2       3885.71       3524.80       105.57 o
   1   3   2      82405.91      72735.12       966.13 o
   2   3   2      61309.96      59365.90       287.29 o
   3   3   2       1376.29       1802.75        37.30 o
   4   3   2       7733.67       8034.31        91.57 o
   5   3   2          2.62         25.80        10.88 o
   6   3   2       1209.54       1161.31        45.07 o
   7   3   2       1032.02        959.11        27.21 o
   8   3   2          0.04          0.24         8.76 o
   9   3   2          2.21         -5.57        21.54 o
  -9   4   2        103.33         75.79        17.29 o
  -8   4   2        300.51        321.22        16.84 o
  -7   4   2         63.66         42.18         8.59 o
  -6   4   2        403.22        410.65        41.67 o
  -5   4   2        228.71        231.31        19.75 o
  -4   4   2        162.44        165.59        15.60 o
  -3   4   2       2509.98       2706.61        46.16 o
  -2   4   2        229.93        331.16        29.92 o
  -1   4   2       9594.72       9737.63       306.34 o
   0   4   2       8210.16       8468.99       184.15 o
   1   4   2       2814.46       3510.51        80.28 o
   2   4   2      12542.07      13142.88       145.23 o
   3   4   2         11.74         17.77         8.29 o
   4   4   2       1991.18       2288.77        74.56 o
   5   4   2        221.36        227.97        20.26 o
   6   4   2        131.82         87.31        38.18 o
   7   4   2         73.99         68.05        10.69 o
   8   4   2          6.13          8.27         8.70 o
   9   4   2         28.11         40.55        23.25 o
  -9   5   2        338.13        316.66        24.07 o
  -8   5   2          0.65          6.35        11.67 o
  -7   5   2        484.88        460.50        24.55 o
  -6   5   2       2481.51       2190.69        54.53 o
  -5   5   2       6143.40       6281.82       141.26 o
  -4   5   2        604.29        653.17        30.74 o
  -3   5   2         37.44         56.14        10.16 o
  -2   5   2       1418.69       1341.81        28.57 o
  -1   5   2        965.68        959.76        20.03 o
   0   5   2       4573.02       4226.78        59.91 o
   1   5   2       7947.24       8000.96        59.26 o
   2   5   2       7930.92       8077.71        71.13 o
   3   5   2       3401.26       3246.38        79.62 o
   4   5   2        508.22        561.58        26.81 o
   5   5   2       1038.32        950.40        38.22 o
   6   5   2         85.73        107.68        16.95 o
   7   5   2        357.50        384.60        22.89 o
   8   5   2        143.84        139.10        17.36 o
   9   5   2          7.09        -16.49        16.49 o
  -9   6   2          4.00        -14.89        14.89 o
  -8   6   2         62.05         85.27        21.77 o
  -7   6   2         24.38         23.69        11.43 o
  -6   6   2         93.86         97.00        11.97 o
  -5   6   2        159.03        139.89        26.87 o
  -4   6   2        105.23         72.91        12.41 o
  -3   6   2        344.57        366.66        20.26 o
  -2   6   2          1.09         26.89         8.64 o
  -1   6   2          0.87         43.67        10.90 o
   0   6   2         38.86         43.07         9.00 o
   1   6   2        639.78        834.47        21.65 o
   2   6   2          0.50          3.06         8.56 o
   3   6   2       3321.18       3452.81        58.48 o
   4   6   2        234.55        168.51        16.92 o
   5   6   2        287.36        264.48        22.21 o
   6   6   2        722.17        658.97        29.87 o
   7   6   2        284.76        238.13        18.57 o
   8   6   2         73.84         77.11        19.49 o
   9   6   2        110.27         78.40        16.20 o
  -8   7   2        118.66        172.32        24.54 o
  -7   7   2         87.73         97.22        13.94 o
  -6   7   2       1476.59       1345.55        37.36 o
  -5   7   2       3986.10       3934.80        82.74 o
  -4   7   2        268.95        270.62        22.25 o
  -3   7   2       1067.49       1212.64        30.64 o
  -2   7   2       2404.99       2323.30        54.11 o
  -1   7   2        294.09        396.74        18.16 o
   0   7   2        592.29        607.10        30.00 o
   1   7   2        280.74        222.59        14.94 o
   2   7   2       5362.98       5308.62        86.14 o
   3   7   2          1.22          3.44        14.21 o
   4   7   2         75.81         98.91        13.95 o
   5   7   2       5283.13       5072.12        89.23 o
   6   7   2        717.21        648.51        30.56 o
   7   7   2         84.12         64.07        12.83 o
   8   7   2          4.27         18.14         9.60 o
  -8   8   2         29.69         20.20        16.02 o
  -7   8   2        219.14        212.15        25.04 o
  -6   8   2          6.25          0.97         7.22 o
  -5   8   2        273.28        242.31        24.14 o
  -4   8   2        169.77        187.02        20.54 o
  -3   8   2        170.28        180.09        24.95 o
  -2   8   2        176.03        184.28        15.07 o
  -1   8   2       2072.70       1934.05        40.43 o
   0   8   2          5.80          0.96        11.48 o
   1   8   2        491.81        676.55        31.94 o
   2   8   2          5.40          8.19         9.02 o
   3   8   2        130.32        152.58        13.83 o
   4   8   2         78.10         47.78        11.63 o
   5   8   2        753.39        746.14        55.50 o
   6   8   2        261.49        220.92        15.38 o
   7   8   2        587.97        603.31        38.23 o
   8   8   2         25.98         60.05        17.49 o
  -8   9   2         59.36         46.15        15.33 o
  -7   9   2         18.75         34.23        16.95 o
  -6   9   2        189.82        184.41        16.25 o
  -5   9   2        169.76        179.29        12.52 o
  -4   9   2          7.36          1.37        12.45 o
  -3   9   2       1686.19       1591.81        53.76 o
  -2   9   2        415.00        367.31        20.63 o
  -1   9   2         18.68         20.57        15.19 o
   0   9   2       2743.16       2801.77        62.67 o
   1   9   2        180.10        184.04        17.35 o
   2   9   2         80.28        136.29        17.50 o
   3   9   2          4.13          2.42         9.05 o
   4   9   2        298.33        357.35        21.08 o
   5   9   2       2455.54       2297.00        54.50 o
   6   9   2         50.08         38.59        10.65 o
   7   9   2         34.97         13.87         9.13 o
   8   9   2         10.44         26.13        14.20 o
  -8  10   2          0.00          1.15        12.26 o
  -7  10   2        336.36        352.78        26.37 o
  -6  10   2          0.11         -9.06         9.63 o
  -5  10   2         34.84         35.22        10.19 o
  -4  10   2        175.36        175.94        21.31 o
  -3  10   2         84.78         59.71        16.58 o
  -2  10   2        352.42        322.28        41.67 o
  -1  10   2        553.23        453.73        31.52 o
   0  10   2        303.56        300.58        31.73 o
   1  10   2         29.22         38.32        14.54 o
   2  10   2          1.19          6.26         9.76 o
   3  10   2        144.16        149.52        15.39 o
   4  10   2        219.52        219.00        34.90 o
   5  10   2         42.83         35.77         9.01 o
   6  10   2        480.83        522.04        24.17 o
   7  10   2         77.90         73.01        11.69 o
   8  10   2         71.87         37.11        12.52 o
  -7  11   2          5.34         10.15         9.70 o
  -6  11   2         31.50         31.67        14.55 o
  -5  11   2        270.33        250.69        25.84 o
  -4  11   2         27.10         41.27        10.37 o
  -3  11   2         16.81         13.03        13.60 o
  -2  11   2         31.48        -11.24        31.84 o
  -1  11   2          0.19         29.87        23.72 o
   0  11   2       1705.92       1616.55        64.50 o
   1  11   2        163.11        149.22        19.09 o
   2  11   2        126.79        137.45        16.01 o
   3  11   2        343.27        375.58        45.88 o
   4  11   2         30.11         21.90        11.41 o
   5  11   2        210.15        182.71        18.98 o
   6  11   2         34.04         55.47        11.52 o
   7  11   2         60.48         64.02        10.81 o
  -7  12   2         43.28         40.71        12.42 o
  -6  12   2        200.87        222.54        23.46 o
  -5  12   2         97.20        127.25        21.11 o
  -4  12   2         64.63         47.18        13.76 o
  -3  12   2       1099.95       1066.75        73.10 o
  -2  12   2        239.05        261.24        47.34 o
  -1  12   2       1217.14       1126.16        76.49 o
   0  12   2        211.31        263.12        34.04 o
   1  12   2        392.73        397.46        79.17 o
   2  12   2        130.01        117.66        21.14 o
   3  12   2        236.84        188.93        38.93 o
   4  12   2        800.05        699.17        33.02 o
   5  12   2        136.60        118.21        20.18 o
   6  12   2        396.12        431.48        30.82 o
   7  12   2          2.00         -0.62        10.61 o
  -7  13   2          0.16         -5.56         9.45 o
  -6  13   2         29.59         40.71        15.90 o
  -5  13   2          2.31         28.30        15.47 o
  -4  13   2         46.58         79.54        19.18 o
  -3  13   2        742.54        658.64        65.40 o
  -2  13   2        481.67        554.80        59.29 o
  -1  13   2         47.84         24.69        23.88 o
   0  13   2          3.57         25.04        24.97 o
   1  13   2         43.91         51.05        24.98 o
   2  13   2        886.63        731.52        71.26 o
   3  13   2        238.42        211.45        20.83 o
   4  13   2         57.87         84.59        19.10 o
   5  13   2         27.59         13.20        14.59 o
   6  13   2          0.87          4.64        13.73 o
   7  13   2          0.80          8.53         6.81 o
  -6  14   2        372.47        371.88        18.47 o
  -5  14   2         17.73          9.80        14.40 o
  -4  14   2        642.77        601.84        36.89 o
  -3  14   2        593.65        511.29        70.24 o
  -2  14   2         29.69         21.77        23.97 o
  -1  14   2         20.55         50.88        23.96 o
   0  14   2       1678.38       1482.93        66.39 o
   1  14   2        137.34        190.66        19.32 o
   2  14   2       1732.57       1648.33        38.07 o
   3  14   2        392.58        366.01        26.66 o
   4  14   2        386.53        353.54        29.98 o
   5  14   2         34.32         36.82        15.27 o
   6  14   2         29.38         29.97        13.79 o
  -6  15   2         64.34         56.74        13.57 o
  -5  15   2          1.48         15.52        14.55 o
  -4  15   2          2.77          1.01        14.07 o
  -3  15   2         12.28         13.14        13.99 o
  -2  15   2       1686.63       1715.22        34.14 o
  -1  15   2       3253.27       3171.34       138.65 o
   0  15   2         81.88         91.38        18.12 o
   1  15   2        389.11        378.19        23.81 o
   2  15   2         52.56         62.60        13.89 o
   3  15   2        367.45        377.93        20.30 o
   4  15   2        121.92        145.76        20.98 o
   5  15   2         11.44         22.09        15.09 o
   6  15   2         84.14         94.46        10.70 o
  -5  16   2         51.54         75.79        11.48 o
  -4  16   2         38.15         41.81        16.18 o
  -3  16   2        315.73        323.99        27.46 o
  -2  16   2         59.82         59.08         9.36 o
  -1  16   2         57.44         94.80        13.81 o
   0  16   2        332.68        334.58        29.90 o
   1  16   2         21.07         34.18        15.96 o
   2  16   2          9.17          5.01         8.68 o
   3  16   2         75.93         71.58         8.91 o
   4  16   2          6.69         23.34        13.62 o
   5  16   2         29.27         50.58        14.44 o
  -5  17   2        159.11        184.68        18.02 o
  -4  17   2         21.14          4.74        12.36 o
  -3  17   2          1.17          0.13        13.14 o
  -2  17   2        106.11        123.16        13.00 o
  -1  17   2         74.33         60.86        12.06 o
   0  17   2        197.93        183.04        16.59 o
   1  17   2        461.39        514.91        29.94 o
   2  17   2        280.84        309.80        18.87 o
   3  17   2         14.13         24.35         9.36 o
   4  17   2          4.59         25.67        12.85 o
   5  17   2        228.08        249.60        19.51 o
  -4  18   2          0.06        -11.08        11.08 o
  -3  18   2        324.06        398.52        25.35 o
  -2  18   2         11.78          5.60         6.81 o
  -1  18   2        229.23        218.30        16.22 o
   0  18   2          3.01          6.78         9.61 o
   1  18   2          9.39          8.40        10.32 o
   2  18   2        113.36        120.08        10.07 o
   3  18   2          9.93         -1.42         6.60 o
   4  18   2        251.89        290.94        20.47 o
  -3  19   2          4.21         25.37         9.71 o
  -2  19   2        220.26        268.64        15.96 o
  -1  19   2          0.45          6.41         8.12 o
   0  19   2         43.90         40.80         9.72 o
   1  19   2        116.61        119.18        12.36 o
   2  19   2        160.92        194.70        12.72 o
   3  19   2          0.20         -5.24         8.54 o
  -1  20   2          4.63          8.81         6.68 o
   0  20   2         11.86          4.89         6.65 o
   1  20   2         19.57          4.67         6.53 o
  -9   1   3        111.61         74.50        15.93 o
  -8   1   3         86.70         73.47        10.43 o
  -7   1   3        610.48        582.04        20.32 o
  -6   1   3        894.06        786.75        30.58 o
  -5   1   3       1010.77       1095.77        32.33 o
  -4   1   3         33.77         87.34        22.83 o
  -3   1   3      16556.02      16679.84       122.03 o
  -2   1   3      15422.56      15156.33       393.39 o
  -1   1   3        595.94        490.79        54.76 o
   0   1   3      27478.38      23432.66       368.16 o
   1   1   3        813.58        892.69        40.35 o
   2   1   3      46627.21      44608.02       252.92 o
   3   1   3       2981.49       2988.67        44.20 o
   4   1   3       1194.64       1122.48        28.63 o
   5   1   3        221.97        221.04        22.96 o
   6   1   3         63.38         63.96        14.56 o
   7   1   3        324.05        333.50        14.53 o
   8   1   3          1.65          3.14         8.59 o
   9   1   3         13.66         33.10        10.54 o
  -9   2   3          2.59         -8.82        15.03 o
  -8   2   3          0.05         20.49        10.17 o
  -7   2   3          8.71         10.87         6.96 o
  -6   2   3         36.26         44.73        18.97 o
  -5   2   3         22.52         33.75        11.49 o
  -4   2   3        207.91        211.59        14.03 o
  -3   2   3        143.81        153.11         9.99 o
  -2   2   3      12988.52      14302.15       356.86 o
  -1   2   3       1945.58       1820.30        84.70 o
   0   2   3         11.56         26.20        23.71 o
   1   2   3       4488.76       4792.16       110.07 o
   2   2   3        554.51        598.97        26.97 o
   3   2   3       1407.59       1506.41        31.69 o
   4   2   3       1417.14       1634.53        41.73 o
   5   2   3        413.09        477.84        30.41 o
   6   2   3          2.23          7.54        17.28 o
   7   2   3        434.40        399.97        15.90 o
   8   2   3         56.59         58.54        10.74 o
   9   2   3         11.12         33.89        10.15 o
  -9   3   3         54.22         37.22        15.76 o
  -8   3   3        390.60        370.84        18.41 o
  -7   3   3          1.99          0.15         7.34 o
  -6   3   3          0.18         12.12        17.70 o
  -5   3   3       2537.92       2499.49       102.26 o
  -4   3   3        211.62        217.54        16.76 o
  -3   3   3          1.61         14.42         7.47 o
  -2   3   3      24287.69      22361.32       256.51 o
  -1   3   3      38654.12      37365.26       858.70 o
   0   3   3       7652.51       7028.32       148.32 o
   1   3   3     153991.17     122284.20      1297.30 o
   2   3   3       2040.36       1793.46        29.17 o
   3   3   3      10426.17      11353.92       149.30 o
   4   3   3         45.44         41.39        14.35 o
   5   3   3       2003.41       2086.57        67.28 o
   6   3   3         94.90        121.72        17.37 o
   7   3   3         48.13         40.72         9.21 o
   8   3   3          5.73          7.62         8.42 o
   9   3   3          6.89        -12.11        25.19 o
  -9   4   3          8.74         -4.45        15.27 o
  -8   4   3         13.08         45.66        13.25 o
  -7   4   3         76.29         86.98        10.15 o
  -6   4   3          1.90          1.84        13.64 o
  -5   4   3        771.95        735.76        49.40 o
  -4   4   3         10.50         14.03         8.99 o
  -3   4   3        456.82        347.58        17.67 o
  -2   4   3       9334.97       9744.07        81.96 o
  -1   4   3       1916.80       2074.17        92.44 o
   0   4   3        167.35        221.92        35.75 o
   1   4   3      14717.65      14324.98       370.70 o
   2   4   3       2543.34       2672.80        38.19 o
   3   4   3        811.12        920.57        39.50 o
   4   4   3         77.93         90.25        17.72 o
   5   4   3        913.38        851.09        35.91 o
   6   4   3        178.14        149.50        35.39 o
   7   4   3       1446.99       1356.74        31.96 o
   8   4   3          3.38         14.06         9.79 o
   9   4   3         49.45         33.87        36.33 o
  -9   5   3         17.92         11.68        14.40 o
  -8   5   3         47.07         62.16        13.72 o
  -7   5   3         59.66         29.15        11.85 o
  -6   5   3        311.31        284.72        22.12 o
  -5   5   3        223.95        209.99        30.62 o
  -4   5   3        940.21        859.06        43.50 o
  -3   5   3        567.63        523.11        22.13 o
  -2   5   3       5798.33       5365.16        47.28 o
  -1   5   3       3533.83       3342.45        35.68 o
   0   5   3       1166.41       1206.42        25.94 o
   1   5   3        296.32        344.29        14.20 o
   2   5   3       6600.88       6308.41        63.68 o
   3   5   3        628.52        711.61        26.32 o
   4   5   3        956.07        994.59        62.60 o
   5   5   3        837.10        838.80        67.45 o
   6   5   3       2563.12       2388.70        46.96 o
   7   5   3        119.60        123.56        15.36 o
   8   5   3        134.78        137.31        15.53 o
   9   5   3         48.01         37.51        30.84 o
  -9   6   3        281.20        314.81        23.49 o
  -8   6   3         99.07        113.52        14.93 o
  -7   6   3        106.31         95.43        14.09 o
  -6   6   3       1461.32       1337.53        33.29 o
  -5   6   3        268.47        257.73        33.51 o
  -4   6   3        156.76        116.14        23.05 o
  -3   6   3       2894.88       3245.18        55.16 o
  -2   6   3       1288.36       1634.42        35.53 o
  -1   6   3       7122.73       7322.49        68.25 o
   0   6   3       1213.76       1140.03        30.60 o
   1   6   3       2061.65       1837.44        34.59 o
   2   6   3       5290.03       6038.16        68.14 o
   3   6   3       4688.81       5203.98        71.50 o
   4   6   3       2568.75       2463.13        55.55 o
   5   6   3         58.93         40.11        12.22 o
   6   6   3         58.57         42.66        14.70 o
   7   6   3        117.95        129.94        15.05 o
   8   6   3        155.93        207.10        16.84 o
   9   6   3        147.66        120.32        16.80 o
  -8   7   3         34.32         37.47        17.40 o
  -7   7   3         10.26          0.38        10.06 o
  -6   7   3         55.74         41.29        10.70 o
  -5   7   3        282.36        284.66        25.26 o
  -4   7   3         50.76         52.58        23.73 o
  -3   7   3        761.90        828.43        33.87 o
  -2   7   3        924.64       1043.25        31.50 o
  -1   7   3       1190.92       1050.50        27.44 o
   0   7   3       2909.89       2978.37        46.59 o
   1   7   3       5401.54       5329.53        59.28 o
   2   7   3        386.38        409.32        17.83 o
   3   7   3       1461.17       1672.44        43.28 o
   4   7   3        758.52        815.59        33.74 o
   5   7   3        368.26        322.83        24.53 o
   6   7   3        269.09        229.56        23.70 o
   7   7   3        102.48         74.37        13.22 o
   8   7   3          4.23          5.86        18.00 o
  -8   8   3          3.51        -19.52        19.52 o
  -7   8   3        145.43        145.93        23.08 o
  -6   8   3        583.58        481.83        23.29 o
  -5   8   3        249.59        204.54        55.66 o
  -4   8   3        631.52        573.12        32.30 o
  -3   8   3         27.43         34.29        19.62 o
  -2   8   3       1453.42       1742.07        37.13 o
  -1   8   3        328.71        362.30        19.72 o
   0   8   3        530.35        496.55        23.46 o
   1   8   3       2484.49       2381.88        44.77 o
   2   8   3       7703.66       8307.45       116.07 o
   3   8   3        823.74        853.68        34.47 o
   4   8   3       1201.70       1192.35        35.05 o
   5   8   3       1223.98       1191.21        69.06 o
   6   8   3        170.00        152.45        15.96 o
   7   8   3         97.23         90.36        20.81 o
   8   8   3         23.55         44.18        17.05 o
  -8   9   3        168.72        164.09        20.02 o
  -7   9   3        324.39        323.84        28.35 o
  -6   9   3         13.43         13.26         9.96 o
  -5   9   3        603.51        578.54        19.80 o
  -4   9   3        155.03        177.93        20.53 o
  -3   9   3        528.85        547.24        31.93 o
  -2   9   3       1319.40       1483.22        49.57 o
  -1   9   3          1.41         -5.01        10.64 o
   0   9   3        977.39        934.49        40.94 o
   1   9   3       1418.08       1386.13        38.39 o
   2   9   3        839.76        941.24        29.36 o
   3   9   3         45.83         38.68         9.52 o
   4   9   3        592.58        545.94        32.34 o
   5   9   3        595.08        572.43        22.33 o
   6   9   3        348.84        317.77        19.75 o
   7   9   3         15.76          9.46         8.97 o
   8   9   3        166.04        178.06        20.20 o
  -8  10   3         21.68         17.44        12.08 o
  -7  10   3         13.92         46.96        17.09 o
  -6  10   3         18.33         16.88         9.84 o
  -5  10   3         51.36         27.00        10.10 o
  -4  10   3        136.30        131.84        19.92 o
  -3  10   3        321.11        311.63        27.23 o
  -2  10   3        141.73        113.32        31.56 o
  -1  10   3         27.66         29.87        12.56 o
   0  10   3        168.52        218.64        28.85 o
   1  10   3         25.00         -2.16        15.87 o
   2  10   3         87.11         77.25        12.72 o
   3  10   3         54.32         48.62        14.41 o
   4  10   3          1.73          4.64        20.51 o
   5  10   3        417.07        401.66        24.92 o
   6  10   3         79.61        100.35        13.04 o
   7  10   3        125.70        151.62        13.84 o
   8  10   3         17.67          3.97        11.75 o
  -7  11   3        252.79        240.24        21.48 o
  -6  11   3         28.16         17.54        13.65 o
  -5  11   3         96.36        114.08        32.05 o
  -4  11   3        367.29        377.90        20.90 o
  -3  11   3        248.97        267.68        27.26 o
  -2  11   3        206.89        210.61        41.70 o
  -1  11   3        483.52        394.43        57.91 o
   0  11   3       1937.11       1819.33        68.06 o
   1  11   3       1521.63       1520.82        46.04 o
   2  11   3         25.31         44.03        16.94 o
   3  11   3        366.58        329.69        28.03 o
   4  11   3        346.28        267.51        21.26 o
   5  11   3        443.37        427.37        26.31 o
   6  11   3          3.82         14.43         9.87 o
   7  11   3        348.44        387.65        18.58 o
  -7  12   3          0.97         -0.96         9.93 o
  -6  12   3         34.18         38.10        14.85 o
  -5  12   3        195.82        180.10        23.28 o
  -4  12   3         25.19         18.66        10.27 o
  -3  12   3          6.31         -6.84        15.02 o
  -2  12   3          4.97          0.98        33.96 o
  -1  12   3         65.43         55.71        25.68 o
   0  12   3          1.13         13.75        25.45 o
   1  12   3         35.72         52.52        16.52 o
   2  12   3        445.00        409.54        32.44 o
   3  12   3         92.40        100.89        21.56 o
   4  12   3       1549.88       1345.34        44.38 o
   5  12   3         32.24          2.99        14.13 o
   6  12   3        238.65        243.90        24.91 o
   7  12   3          1.65          5.86         9.13 o
  -7  13   3        258.08        247.81        17.78 o
  -6  13   3         44.28         70.68        16.96 o
  -5  13   3        993.59        995.74        46.24 o
  -4  13   3       1800.49       1705.84        59.76 o
  -3  13   3       3771.06       3500.91        94.07 o
  -2  13   3       2293.11       2297.92        85.43 o
  -1  13   3        258.53        262.76        53.44 o
   0  13   3       3613.75       3617.71        99.82 o
   1  13   3         62.39         48.97        24.21 o
   2  13   3        177.17        173.34        44.45 o
   3  13   3        192.45        170.74        33.84 o
   4  13   3         75.39         85.85        18.84 o
   5  13   3         32.16         37.89        15.95 o
   6  13   3         79.77         91.43        18.16 o
   7  13   3        152.84        184.77        11.40 o
  -6  14   3          2.35          8.30         9.63 o
  -5  14   3          4.46         13.05        15.15 o
  -4  14   3         74.89         74.13        18.99 o
  -3  14   3         17.28         11.65        22.91 o
  -2  14   3         73.88         84.30        13.51 o
  -1  14   3         77.34         83.07        15.02 o
   0  14   3        384.57        413.20        40.44 o
   1  14   3       1732.37       1800.54        50.86 o
   2  14   3         26.99         42.95        11.05 o
   3  14   3        140.61        147.16        14.57 o
   4  14   3         23.42         33.49        16.48 o
   5  14   3         12.27         14.59        13.62 o
   6  14   3          2.94         -1.23        11.86 o
  -6  15   3          2.63          6.46        11.51 o
  -5  15   3         25.49         39.26        16.49 o
  -4  15   3          0.35         11.91        15.07 o
  -3  15   3        150.97        152.80        21.94 o
  -2  15   3         52.76         71.88        10.12 o
  -1  15   3        441.32        440.51        28.68 o
   0  15   3        767.79        721.95        31.04 o
   1  15   3          9.12         23.82        22.59 o
   2  15   3         13.71         -0.44         8.78 o
   3  15   3        326.15        344.41        21.16 o
   4  15   3         16.71         29.78        16.35 o
   5  15   3          0.02         -9.40        13.31 o
   6  15   3         58.49         68.46        13.95 o
  -5  16   3          5.64         -1.67        13.30 o
  -4  16   3         41.95         47.98        16.81 o
  -3  16   3          9.22         42.03        16.00 o
  -2  16   3          9.62         15.52         9.15 o
  -1  16   3        152.91        165.89        15.98 o
   0  16   3        317.95        274.68        27.16 o
   1  16   3         55.22         66.70        17.94 o
   2  16   3        104.09        112.74        13.61 o
   3  16   3          3.10         -2.06         6.78 o
   4  16   3          4.60         20.74        14.20 o
   5  16   3         46.31         71.30        15.69 o
  -5  17   3         76.59         90.09        15.48 o
  -4  17   3          2.58        -10.29        13.13 o
  -3  17   3         37.20         37.10        14.05 o
  -2  17   3          0.51          1.03         7.26 o
  -1  17   3        124.70        144.22        19.18 o
   0  17   3        139.12        169.59        23.39 o
   1  17   3        392.64        420.74        22.35 o
   2  17   3        202.67        238.49        13.47 o
   3  17   3        189.60        214.09        11.96 o
   4  17   3         77.78        122.06        17.04 o
   5  17   3        116.67        118.17        15.54 o
  -4  18   3          9.03          3.62        10.42 o
  -3  18   3          7.31         13.99        11.07 o
  -2  18   3          6.05          2.03         6.46 o
  -1  18   3         67.84         76.07        12.28 o
   0  18   3         63.72         46.98        11.42 o
   1  18   3        375.54        353.79        19.89 o
   2  18   3          2.09         -0.52         8.43 o
   3  18   3          0.91          1.22         6.09 o
   4  18   3        209.29        234.45        18.95 o
  -3  19   3         81.71         80.48        12.00 o
  -2  19   3         22.74         17.41         7.35 o
  -1  19   3         49.29         44.37         9.96 o
   0  19   3         29.03         39.03         9.93 o
   1  19   3        238.92        269.49        16.10 o
   2  19   3         10.71         19.98         7.67 o
   3  19   3          4.04         -3.09         8.00 o
  -1  20   3        120.01        140.70        10.74 o
   0  20   3         19.72         19.58         7.42 o
   1  20   3         49.84         41.89         7.59 o
  -9   0   4         28.29         49.82        14.35 o
  -8   0   4       1304.99       1260.77        37.25 o
  -7   0   4        155.73        145.42        15.72 o
  -6   0   4       2803.15       2462.34       221.11 o
  -5   0   4        625.08        668.70        45.95 o
  -4   0   4      22422.95      21446.25       210.75 o
  -3   0   4      14724.84      14742.46       153.05 o
  -2   0   4      19161.47      17325.52       426.73 o
  -1   0   4      16517.97      16573.99       321.39 o
   0   0   4       2341.57       2397.79        73.03 o
   1   0   4       4025.71       4126.29        80.48 o
   2   0   4     274768.97     222388.97      1403.84 o
   3   0   4       1595.61       1412.80        53.96 o
   4   0   4      18944.67      20226.53       201.88 o
   5   0   4       1580.71       1469.21        46.78 o
   6   0   4       1237.69       1130.38        66.18 o
   7   0   4        170.44        164.80        13.84 o
   8   0   4          3.78         13.10        16.06 o
   9   0   4        133.01        152.12        20.49 o
  -9   1   4          1.11         -2.14        13.35 o
  -8   1   4         24.44         22.08         9.41 o
  -7   1   4         12.18         15.66         8.09 o
  -6   1   4         61.04         47.35        13.62 o
  -5   1   4        389.16        411.17        23.48 o
  -4   1   4        379.62        434.61        23.28 o
  -3   1   4       2408.90       2196.41        38.94 o
  -2   1   4      10444.50      10420.80       240.46 o
  -1   1   4       1583.26       1951.51        78.93 o
   0   1   4       9590.53       9602.44       526.15 o
   1   1   4         64.79         49.60        11.41 o
   2   1   4        875.10        951.53        19.71 o
   3   1   4        256.05        337.19        13.79 o
   4   1   4        195.26        208.82        17.22 o
   5   1   4         43.88         39.18        12.02 o
   6   1   4        332.68        306.68        26.24 o
   7   1   4         63.92         49.85         8.04 o
   8   1   4         99.37         87.02        16.53 o
   9   1   4          1.12         12.47         9.97 o
  -9   2   4          4.00         -3.66        14.61 o
  -8   2   4        316.08        347.78        18.13 o
  -7   2   4         40.33         39.02         8.16 o
  -6   2   4          5.11         -2.70        17.01 o
  -5   2   4          0.62         -3.14         9.35 o
  -4   2   4       5119.02       5460.46        60.49 o
  -3   2   4       2662.78       2780.68        43.30 o
  -2   2   4       1640.03       1892.69        40.06 o
  -1   2   4       3014.24       3259.34        90.37 o
   0   2   4       1609.66       2089.50       131.85 o
   1   2   4       5926.91       6166.99       270.66 o
   2   2   4       9204.64       9828.90       103.06 o
   3   2   4        517.29        516.70        19.97 o
   4   2   4       4539.58       4609.36        70.99 o
   5   2   4         65.85         40.82        11.77 o
   6   2   4       1130.62       1057.43        51.02 o
   7   2   4        619.22        515.53        23.88 o
   8   2   4         38.85         35.11         9.91 o
   9   2   4         19.92         48.40        10.70 o
  -9   3   4         99.76         83.80        17.49 o
  -8   3   4         10.54         18.74        10.10 o
  -7   3   4        254.71        264.17        14.63 o
  -6   3   4        264.19        219.54        32.00 o
  -5   3   4       2906.44       2765.70        91.00 o
  -4   3   4       2999.58       3199.63        56.40 o
  -3   3   4        814.07        742.61        23.47 o
  -2   3   4       6265.06       6535.09        46.32 o
  -1   3   4      33530.22      34382.91       293.48 o
   0   3   4       1173.26       1128.12       107.77 o
   1   3   4        427.90        539.66       114.06 o
   2   3   4      14717.47      14437.69       126.37 o
   3   3   4       3780.14       4211.15        55.28 o
   4   3   4       2703.42       2875.25        55.65 o
   5   3   4        810.73        872.43        44.26 o
   6   3   4         33.47         36.65        12.31 o
   7   3   4         22.11         15.06         7.34 o
   8   3   4         10.14          2.35         8.81 o
   9   3   4          0.03        -11.32        26.00 o
  -9   4   4         32.40         34.27        16.31 o
  -8   4   4         45.33         85.82        14.89 o
  -7   4   4        301.31        328.86        15.80 o
  -6   4   4        884.67        886.86        59.17 o
  -5   4   4       1993.77       2159.65        82.94 o
  -4   4   4         22.00         51.70        10.40 o
  -3   4   4         20.67         36.10         8.32 o
  -2   4   4      10405.41      11062.50       134.36 o
  -1   4   4       4991.44       4643.56        74.72 o
   0   4   4         23.30         18.13        21.82 o
   1   4   4       2379.53       2361.26        68.96 o
   2   4   4        392.55        319.13        18.26 o
   3   4   4         75.80         79.09        10.96 o
   4   4   4       3300.80       3294.08        60.65 o
   5   4   4         19.19         32.21        12.14 o
   6   4   4        581.82        630.28        34.15 o
   7   4   4        172.66        191.41        14.11 o
   8   4   4          0.39          5.58         8.35 o
   9   4   4         28.75         27.38        39.56 o
  -9   5   4          5.15        -11.09        15.25 o
  -8   5   4        165.80        200.94        17.78 o
  -7   5   4         28.25         17.56         8.98 o
  -6   5   4        437.29        332.19        23.39 o
  -5   5   4       2800.87       2722.82        95.47 o
  -4   5   4         70.08         72.73        20.44 o
  -3   5   4       1556.51       1306.41        33.44 o
  -2   5   4          6.16         47.11        14.76 o
  -1   5   4      24183.29      23671.09       172.04 o
   0   5   4       3231.61       3119.37        57.22 o
   1   5   4      23945.12      25070.60       316.04 o
   2   5   4         82.65        120.90        10.88 o
   3   5   4          1.45          1.17         8.01 o
   4   5   4       3201.75       3204.01        72.55 o
   5   5   4       1413.01       1253.64        43.71 o
   6   5   4       2375.99       2158.12        42.97 o
   7   5   4          2.55         -2.40        10.32 o
   8   5   4         13.06         10.55        10.97 o
   9   5   4         61.77         93.24        41.48 o
  -9   6   4         17.48          0.25        13.04 o
  -8   6   4          1.04         23.29        11.11 o
  -7   6   4          0.77         -0.08        10.45 o
  -6   6   4        290.13        298.95        19.44 o
  -5   6   4         36.70         90.85        25.06 o
  -4   6   4        108.43        116.42        23.61 o
  -3   6   4        342.25        289.17        26.64 o
  -2   6   4        168.11        159.42        17.81 o
  -1   6   4        265.40        273.13        17.29 o
   0   6   4        690.19        715.12        22.11 o
   1   6   4        138.10        120.99        11.03 o
   2   6   4          0.00         35.92        19.74 o
   3   6   4      10735.65      11030.16       103.76 o
   4   6   4         43.30         33.58        11.38 o
   5   6   4       1274.59       1298.01        45.14 o
   6   6   4          4.25         13.69         8.10 o
   7   6   4         35.05         43.92        20.90 o
   8   6   4        178.31        190.04        16.65 o
   9   6   4          6.61        -15.49        15.49 o
  -8   7   4        358.02        272.09        26.78 o
  -7   7   4         11.28          9.96        10.27 o
  -6   7   4          6.13         -7.92         8.88 o
  -5   7   4       3147.56       2977.20        72.60 o
  -4   7   4         76.78         75.84        14.65 o
  -3   7   4       1059.85        988.09        37.02 o
  -2   7   4       4078.44       4204.72        61.12 o
  -1   7   4       1822.33       1659.45        33.26 o
   0   7   4        611.12        639.24        23.29 o
   1   7   4        559.28        721.16        54.23 o
   2   7   4       1150.71       1526.65        31.82 o
   3   7   4       1490.15       1588.64        42.24 o
   4   7   4       2977.68       2825.67        61.29 o
   5   7   4        575.09        533.36        43.84 o
   6   7   4       1161.17       1096.24        45.89 o
   7   7   4        705.13        717.73        28.55 o
   8   7   4          9.11         16.97         9.78 o
  -8   8   4         33.21        -14.84        18.89 o
  -7   8   4          9.62         20.81        16.21 o
  -6   8   4         39.55         11.22         9.98 o
  -5   8   4        898.14        784.69        39.51 o
  -4   8   4        625.64        674.37        34.74 o
  -3   8   4       1895.64       1994.75        54.11 o
  -2   8   4         55.53         39.48        14.82 o
  -1   8   4         31.88         37.06        10.95 o
   0   8   4        188.17        186.58        17.31 o
   1   8   4        948.63       1090.85        34.09 o
   2   8   4        512.77        634.25        23.14 o
   3   8   4        577.10        530.58        22.44 o
   4   8   4         50.26         72.11        20.73 o
   5   8   4        206.10        228.90        23.78 o
   6   8   4        182.27        174.33        17.84 o
   7   8   4         38.58         28.18        16.84 o
   8   8   4         82.86        101.66        18.78 o
  -8   9   4         24.64         22.53        14.17 o
  -7   9   4         62.63         84.88        19.80 o
  -6   9   4         65.72         52.61        11.22 o
  -5   9   4        670.90        651.75        27.44 o
  -4   9   4        264.22        220.13        22.68 o
  -3   9   4        910.13        893.54        39.60 o
  -2   9   4       2293.52       2350.08        61.05 o
  -1   9   4       2053.21       2116.05        45.77 o
   0   9   4        642.55        614.25        28.50 o
   1   9   4         70.46        126.58        16.22 o
   2   9   4        151.50        159.65        14.60 o
   3   9   4         47.96         41.14        13.76 o
   4   9   4        222.42        217.44        22.04 o
   5   9   4       1341.15       1180.23        31.05 o
   6   9   4        114.35         90.40        13.19 o
   7   9   4        134.31        129.25        13.75 o
   8   9   4          9.34         14.45        13.32 o
  -8  10   4         57.90         64.22        13.83 o
  -7  10   4         58.76         93.37        19.68 o
  -6  10   4         15.66         35.16        10.79 o
  -5  10   4        273.53        266.40        19.09 o
  -4  10   4        177.07        111.85        19.21 o
  -3  10   4        924.60        891.85        42.35 o
  -2  10   4        114.82         32.26        26.89 o
  -1  10   4        714.31        581.32        50.71 o
   0  10   4       2758.88       2789.26        59.72 o
   1  10   4        381.29        359.16        27.40 o
   2  10   4        411.71        525.98        31.13 o
   3  10   4       1521.73       1547.52        75.74 o
   4  10   4        340.14        383.32        31.93 o
   5  10   4          0.14         -3.86        11.45 o
   6  10   4         12.94          2.89         9.29 o
   7  10   4        187.01        193.83        14.91 o
   8  10   4          0.11         28.66        12.19 o
  -7  11   4          7.68          1.70         7.45 o
  -6  11   4         32.79         47.37        15.74 o
  -5  11   4          5.57         11.95         9.49 o
  -4  11   4        141.89        122.50        13.57 o
  -3  11   4        290.47        243.85        39.12 o
  -2  11   4        203.49        190.32        41.63 o
  -1  11   4          1.35         -0.53        21.60 o
   0  11   4          9.97         13.23        22.60 o
   1  11   4       1092.34       1092.81        40.24 o
   2  11   4        124.98        188.08        34.03 o
   3  11   4        162.41        167.39        28.59 o
   4  11   4        334.60        421.10        25.58 o
   5  11   4         15.15          9.50        14.07 o
   6  11   4         75.42         92.36        12.51 o
   7  11   4          1.27          8.38         8.20 o
  -7  12   4        177.41        179.02        12.71 o
  -6  12   4         78.42         80.42        17.07 o
  -5  12   4         35.33         45.40        16.43 o
  -4  12   4        864.26        736.64        28.94 o
  -3  12   4         10.81         -1.32         9.72 o
  -2  12   4          0.70         -4.82        34.62 o
  -1  12   4       2751.57       2661.19       190.80 o
   0  12   4       4364.86       4544.23       107.66 o
   1  12   4        460.89        476.51        29.77 o
   2  12   4        112.66         83.92        19.39 o
   3  12   4        111.15        110.80        13.66 o
   4  12   4        581.56        480.85        28.17 o
   5  12   4         11.04         14.57        13.44 o
   6  12   4        676.58        666.12        36.82 o
   7  12   4        124.55        169.12        12.22 o
  -7  13   4          7.25          4.63        15.16 o
  -6  13   4          0.02          1.32        10.09 o
  -5  13   4        154.43        169.92        23.15 o
  -4  13   4          0.04         25.94        17.59 o
  -3  13   4        278.47        282.07        25.54 o
  -2  13   4        488.72        506.62        39.70 o
  -1  13   4         48.05         64.25        25.07 o
   0  13   4         27.42         36.87        25.70 o
   1  13   4        930.67        956.33       142.27 o
   2  13   4        137.64        132.02        14.59 o
   3  13   4         93.90         89.79        21.14 o
   4  13   4        107.23         77.95        18.94 o
   5  13   4          5.03         14.74        14.76 o
   6  13   4         13.14         24.40        15.81 o
   7  13   4          0.06         -6.67         6.67 o
  -6  14   4         10.40          9.50        11.47 o
  -5  14   4         30.96         37.60        15.60 o
  -4  14   4        932.65        895.68        43.70 o
  -3  14   4          7.57          8.27        13.31 o
  -2  14   4         85.94         74.99        10.41 o
  -1  14   4       2210.15       2187.98        65.29 o
   0  14   4        196.03        188.09        18.86 o
   1  14   4          1.14         26.86        22.78 o
   2  14   4        374.97        341.79        19.18 o
   3  14   4        523.39        448.45        22.10 o
   4  14   4         87.30         71.32        18.53 o
   5  14   4         28.85         20.97        15.10 o
   6  14   4         71.74         58.11        14.70 o
  -6  15   4        166.84        145.03        16.60 o
  -5  15   4         66.56         84.18        12.35 o
  -4  15   4         48.74         26.94        15.20 o
  -3  15   4         11.31         27.94        16.34 o
  -2  15   4        139.39        149.14        12.30 o
  -1  15   4       1175.90       1317.61       104.76 o
   0  15   4          6.28         20.74        11.39 o
   1  15   4        854.52        791.61        36.79 o
   2  15   4          3.61          8.80         9.31 o
   3  15   4        159.01        144.16        14.15 o
   4  15   4         23.91         25.95        15.46 o
   5  15   4         12.76          9.62        13.93 o
   6  15   4         45.56         58.30        13.52 o
  -5  16   4          0.34         -4.68        13.06 o
  -4  16   4         37.07         31.13        13.85 o
  -3  16   4       1089.36       1197.51        34.24 o
  -2  16   4         43.03         56.18         9.39 o
  -1  16   4        653.95        679.29        38.64 o
   0  16   4        148.66        107.45        19.67 o
   1  16   4        166.61        210.33        25.01 o
   2  16   4         95.32        115.81        12.98 o
   3  16   4          6.51          3.20         8.34 o
   4  16   4          6.46         11.99        13.64 o
   5  16   4         69.79         81.87        15.83 o
  -5  17   4        258.09        336.43        22.44 o
  -4  17   4         58.69         72.95        16.08 o
  -3  17   4         26.49         39.20        14.73 o
  -2  17   4          5.09          2.23         7.19 o
  -1  17   4        368.30        406.28        21.89 o
   0  17   4         31.28         19.74        10.16 o
   1  17   4         90.38         92.51        19.60 o
   2  17   4         33.97         25.21         9.89 o
   3  17   4          0.34         10.60         6.39 o
   4  17   4        157.11        162.34        18.37 o
   5  17   4         50.10         35.04        11.61 o
  -4  18   4         42.89         46.97        12.42 o
  -3  18   4         33.45         33.43        12.54 o
  -2  18   4          9.26          5.90         6.46 o
  -1  18   4        392.51        406.85        20.61 o
   0  18   4        142.14        135.12        14.22 o
   1  18   4         55.07         51.88        11.51 o
   2  18   4         16.47         17.51         8.64 o
   3  18   4          0.51         -1.11         5.48 o
   4  18   4         11.11         13.07        10.24 o
  -3  19   4         55.80         64.07        11.35 o
  -2  19   4         42.17         83.66        18.21 o
  -1  19   4         97.49         98.14        11.63 o
   0  19   4         24.90         35.54         9.38 o
   1  19   4          2.60         13.22         8.40 o
   2  19   4          2.14          0.69         8.60 o
   3  19   4         34.49         28.62         9.14 o
  -1  20   4          3.60         11.59         6.69 o
   0  20   4         35.94         37.12         7.98 o
   1  20   4         27.30         30.90         7.44 o
  -9   1   5          0.10          0.12        13.95 o
  -8   1   5        692.52        655.74        20.56 o
  -7   1   5       1349.67       1181.06        25.84 o
  -6   1   5       1277.07       1322.08        69.67 o
  -5   1   5          2.10         -8.42         8.42 o
  -4   1   5       2572.02       2699.03        54.16 o
  -3   1   5        296.43        470.86        24.76 o
  -2   1   5      46210.60      46009.35       204.62 o
  -1   1   5      17285.20      17940.89       267.93 o
   0   1   5         93.44        136.27        22.86 o
   1   1   5       6995.31       7473.39       232.14 o
   2   1   5        201.71        188.86        21.85 o
   3   1   5        278.01        154.14        12.18 o
   4   1   5       2240.80       2428.79        51.06 o
   5   1   5        930.70        948.04        50.77 o
   6   1   5        384.60        373.24        53.92 o
   7   1   5        235.33        196.17        11.96 o
   8   1   5          3.85          8.06         8.73 o
   9   1   5        122.99        147.08        14.37 o
  -9   2   5         15.01         18.46        14.39 o
  -8   2   5         43.76         58.11        17.69 o
  -7   2   5          2.71         10.98         8.08 o
  -6   2   5        459.81        492.87        44.54 o
  -5   2   5       1718.90       1748.60        39.95 o
  -4   2   5        705.59        604.24        21.08 o
  -3   2   5        869.23        805.62        23.34 o
  -2   2   5      14189.44      13861.19       102.67 o
  -1   2   5       4291.22       5172.12       142.32 o
   0   2   5       9390.33       9822.00       158.85 o
   1   2   5      27614.62      26520.87       217.23 o
   2   2   5       4070.38       4345.49        43.83 o
   3   2   5         92.60         67.27        10.97 o
   4   2   5        913.86       1055.65        34.26 o
   5   2   5          1.68         13.70        11.35 o
   6   2   5         24.93         25.51        13.45 o
   7   2   5        318.14        263.31        16.43 o
   8   2   5         61.99         40.32        11.06 o
   9   2   5          0.81         17.21        11.78 o
  -9   3   5         13.38          9.30        14.06 o
  -8   3   5         43.80         31.96        30.50 o
  -7   3   5        115.00         82.19        10.52 o
  -6   3   5         43.47         34.33        18.07 o
  -5   3   5        194.10        161.98        27.19 o
  -4   3   5         35.61         49.97        10.04 o
  -3   3   5        734.72        929.25        25.79 o
  -2   3   5       2197.28       2244.90        35.90 o
  -1   3   5       9240.04       9018.35       162.86 o
   0   3   5       1931.34       2151.57       154.27 o
   1   3   5      16089.32      14597.87       484.02 o
   2   3   5      27200.40      27652.47       117.51 o
   3   3   5      21964.04      21078.53       123.14 o
   4   3   5       2367.15       2531.32        52.77 o
   5   3   5       2371.57       2301.51       100.83 o
   6   3   5        192.00        202.03        21.08 o
   7   3   5        409.95        401.13        18.50 o
   8   3   5         11.23         15.67         8.90 o
   9   3   5         22.14         25.84        29.66 o
  -9   4   5        107.05        102.84        18.33 o
  -8   4   5          0.12          2.89        12.41 o
  -7   4   5          1.37          9.03         9.29 o
  -6   4   5       1093.88       1069.31        65.23 o
  -5   4   5       4174.32       3800.12       109.38 o
  -4   4   5       2398.32       2463.55        79.79 o
  -3   4   5        193.33        222.16        14.10 o
  -2   4   5         31.52         87.96         8.70 o
  -1   4   5      15663.25      15547.85       462.50 o
   0   4   5        125.78        170.86        51.05 o
   1   4   5      15668.08      12760.69       412.12 o
   2   4   5          5.54          5.20        10.14 o
   3   4   5       8545.58       8497.80        82.96 o
   4   4   5       1411.33       1390.78        39.85 o
   5   4   5       2757.36       2681.36        62.32 o
   6   4   5        634.45        587.77        32.96 o
   7   4   5        376.47        302.48        16.60 o
   8   4   5          0.93         10.22         8.65 o
   9   4   5         10.35         -8.31        17.30 o
  -9   5   5         23.97         26.96        15.65 o
  -8   5   5         39.86         35.86        25.13 o
  -7   5   5          2.22          4.10         8.49 o
  -6   5   5        359.92        272.34        21.66 o
  -5   5   5         60.85         94.40        24.12 o
  -4   5   5        105.39        154.88        25.35 o
  -3   5   5       3931.12       4329.95        97.17 o
  -2   5   5        796.78        789.60        22.52 o
  -1   5   5       7029.91       7845.00       134.47 o
   0   5   5       1915.32       1979.25        43.32 o
   1   5   5        111.04        154.92        14.29 o
   2   5   5        166.22        161.36        11.57 o
   3   5   5       3343.56       3333.44        54.52 o
   4   5   5       2713.77       2890.90        58.30 o
   5   5   5        888.45        858.46        36.75 o
   6   5   5          3.38         12.79         8.23 o
   7   5   5        398.45        361.79        21.87 o
   8   5   5        186.72        162.95        19.98 o
   9   5   5         88.79        103.09        37.41 o
  -9   6   5        188.97        150.15        18.50 o
  -8   6   5        177.04        145.83        23.46 o
  -7   6   5        261.92        245.79        19.13 o
  -6   6   5       2339.80       2203.29        43.00 o
  -5   6   5       5602.00       5214.80       167.94 o
  -4   6   5        117.24        163.41        18.37 o
  -3   6   5        259.43        280.15        20.66 o
  -2   6   5       1822.46       1525.79        33.57 o
  -1   6   5      14515.39      13963.82       104.04 o
   0   6   5         60.68         58.71         9.61 o
   1   6   5        724.64        907.42        26.33 o
   2   6   5       5636.25       5450.71        65.62 o
   3   6   5       1877.61       1820.23        42.79 o
   4   6   5        903.06        944.66        35.14 o
   5   6   5       3291.46       3590.05       108.55 o
   6   6   5       1335.77       1348.86        32.67 o
   7   6   5        128.76        162.43        16.48 o
   8   6   5         35.88         52.02        12.41 o
  -8   7   5         11.44        -19.93        19.93 o
  -7   7   5          7.75         23.24        11.68 o
  -6   7   5         14.78         10.58        11.47 o
  -5   7   5         82.25         82.21        16.65 o
  -4   7   5        174.43        158.05        18.27 o
  -3   7   5       1717.21       1810.83        49.32 o
  -2   7   5       5154.65       5729.20       112.69 o
  -1   7   5       2277.58       2312.29        55.73 o
   0   7   5       4249.43       4618.62        57.52 o
   1   7   5        148.73        164.15        13.76 o
   2   7   5       1518.80       1764.29        41.78 o
   3   7   5       6004.78       6726.59        85.13 o
   4   7   5         47.64         78.90        21.58 o
   5   7   5        133.20        203.34        30.44 o
   6   7   5         11.24         69.68        14.35 o
   7   7   5          2.74         11.37        10.25 o
   8   7   5        148.31        141.70        14.42 o
  -8   8   5        149.74        120.01        19.37 o
  -7   8   5         10.80         18.56        16.30 o
  -6   8   5        156.43        145.53        20.23 o
  -5   8   5       2617.62       2468.61       104.88 o
  -4   8   5         56.96         83.70        16.05 o
  -3   8   5          2.39         12.47        12.89 o
  -2   8   5        586.72        530.37        42.01 o
  -1   8   5        545.49        537.70        35.30 o
   0   8   5       3019.07       3387.32        56.36 o
   1   8   5        475.42        792.28        42.76 o
   2   8   5        354.44        371.06        18.18 o
   3   8   5        666.96        677.06        32.00 o
   4   8   5        200.62        237.61        30.53 o
   5   8   5       3460.03       3550.65       111.58 o
   6   8   5        166.83        186.52        19.75 o
   7   8   5        140.21        138.84        22.67 o
   8   8   5        369.85        458.27        30.56 o
  -8   9   5          0.88        -15.68        15.68 o
  -7   9   5        118.87        125.71        14.09 o
  -6   9   5          3.93          9.34         9.36 o
  -5   9   5        375.06        358.53        16.15 o
  -4   9   5        105.45        111.55        18.87 o
  -3   9   5        521.72        503.77        31.34 o
  -2   9   5        819.81        866.78        57.63 o
  -1   9   5       1172.39       1156.20        91.61 o
   0   9   5        274.31        242.92        21.03 o
   1   9   5       1689.56       1785.18        43.07 o
   2   9   5       1658.04       1618.01        48.18 o
   3   9   5        147.21        133.43        18.34 o
   4   9   5          3.06          4.23        13.17 o
   5   9   5        283.76        223.98        16.68 o
   6   9   5        124.82        135.17        14.70 o
   7   9   5          5.43         21.51        10.15 o
   8   9   5        331.50        383.72        26.17 o
  -8  10   5          0.02        -11.79        13.12 o
  -7  10   5          3.94        -13.60        20.60 o
  -6  10   5         54.23         57.56        11.23 o
  -5  10   5         35.75         31.35         9.94 o
  -4  10   5          0.51         -6.86        13.05 o
  -3  10   5        274.21        227.16        24.41 o
  -2  10   5        494.42        532.45        52.41 o
  -1  10   5        123.79        151.38        26.07 o
   0  10   5          1.43         10.84        15.69 o
   1  10   5         21.97          8.49        14.47 o
   2  10   5       1033.76       1147.72        69.09 o
   3  10   5          1.10         16.61        14.75 o
   4  10   5         68.60         51.06        15.64 o
   5  10   5         18.80         12.34         8.47 o
   6  10   5        104.47        110.68        13.51 o
   7  10   5        230.11        233.26        16.01 o
   8  10   5         38.79         58.50        12.97 o
  -7  11   5        144.39        154.45        10.66 o
  -6  11   5        262.44        282.46        26.51 o
  -5  11   5        212.26        200.22        16.76 o
  -4  11   5        169.60        149.45        15.65 o
  -3  11   5        140.70        133.78        29.68 o
  -2  11   5         48.31         68.48        31.79 o
  -1  11   5        463.32        505.96        63.12 o
   0  11   5        115.23        122.72        26.53 o
   1  11   5        255.88        256.15        22.40 o
   2  11   5       2596.26       2636.02        69.99 o
   3  11   5        920.21        889.03        49.82 o
   4  11   5        690.45        621.25        23.26 o
   5  11   5         16.45          6.49        13.95 o
   6  11   5        142.08        135.49        16.02 o
   7  11   5         13.69         27.39         9.15 o
  -7  12   5         11.01          8.74        11.15 o
  -6  12   5         22.62         20.19        14.91 o
  -5  12   5        216.19        199.36        24.27 o
  -4  12   5          8.71         -2.40        11.45 o
  -3  12   5        327.72        295.20        19.42 o
  -2  12   5        324.34        313.07        51.61 o
  -1  12   5        209.11        197.52        29.44 o
   0  12   5        144.02        171.36        32.06 o
   1  12   5        214.74        216.35        22.91 o
   2  12   5         18.78         23.49        18.44 o
   3  12   5         47.09         36.41        10.53 o
   4  12   5          0.10         12.37        12.83 o
   5  12   5         35.11         29.31        15.54 o
   6  12   5         33.09         29.64        15.51 o
   7  12   5         19.24         33.71         8.62 o
  -7  13   5          0.01         -6.20         6.82 o
  -6  13   5        424.76        446.59        20.98 o
  -5  13   5          7.98         12.77        14.58 o
  -4  13   5        412.32        384.28        30.53 o
  -3  13   5        208.29        228.97        19.65 o
  -2  13   5       1443.78       1333.88        38.40 o
  -1  13   5       1936.82       1915.12       111.18 o
   0  13   5        652.14        638.93        66.99 o
   1  13   5        381.30        356.61        36.81 o
   2  13   5        411.77        387.31        22.76 o
   3  13   5        397.79        334.76        24.56 o
   4  13   5       1407.37       1285.84        52.83 o
   5  13   5         36.45         39.84        16.10 o
   6  13   5        359.90        361.84        27.58 o
   7  13   5          0.42         -1.89         8.57 o
  -6  14   5         63.51         84.01        11.90 o
  -5  14   5         10.45         21.98        15.55 o
  -4  14   5        358.56        334.64        29.94 o
  -3  14   5        475.41        432.98        31.76 o
  -2  14   5         12.28         24.83         8.70 o
  -1  14   5          8.97         18.63        10.00 o
   0  14   5        797.44        750.08        31.33 o
   1  14   5        637.31        619.49        43.53 o
   2  14   5         23.82         33.45         9.26 o
   3  14   5          4.73          4.16         8.25 o
   4  14   5         28.50         41.55        16.23 o
   5  14   5         18.27          4.09        14.36 o
   6  14   5        112.80        120.64        17.77 o
  -6  15   5          1.70          2.22        11.14 o
  -5  15   5         24.00         14.95         9.88 o
  -4  15   5         55.92         50.94        17.23 o
  -3  15   5          0.38          4.85        13.59 o
  -2  15   5         34.39         54.25        11.84 o
  -1  15   5        867.60        827.51        36.91 o
   0  15   5        450.55        420.86        27.82 o
   1  15   5        238.90        250.49        23.23 o
   2  15   5        706.99        721.45        27.78 o
   3  15   5          0.33          4.67         8.21 o
   4  15   5        111.40         98.34        18.52 o
   5  15   5         48.09         88.93        17.64 o
   6  15   5          8.11         23.86        12.18 o
  -5  16   5        127.84        141.48        18.78 o
  -4  16   5         76.17         70.41        17.96 o
  -3  16   5        389.44        404.08        31.02 o
  -2  16   5        588.80        612.58        23.02 o
  -1  16   5         98.65        149.35        21.56 o
   0  16   5         17.60         25.31        15.01 o
   1  16   5         20.71         31.95        15.70 o
   2  16   5        132.97        141.82        14.18 o
   3  16   5        150.41        169.45        14.03 o
   4  16   5          7.72          6.31        12.72 o
   5  16   5         85.90        115.31        16.61 o
  -5  17   5         92.45         91.49        14.61 o
  -4  17   5         26.85         64.67        16.26 o
  -3  17   5        345.76        383.05        28.28 o
  -2  17   5         15.86         24.41         9.72 o
  -1  17   5         81.69         91.16        13.27 o
   0  17   5          5.79         -6.13        13.36 o
   1  17   5          1.10          3.78        13.54 o
   2  17   5          1.33          8.69        14.01 o
   3  17   5          3.06         -6.12         6.12 o
   4  17   5         69.52         78.27        15.31 o
   5  17   5          2.71         11.10        27.73 o
  -4  18   5         82.64         60.80        13.17 o
  -3  18   5         24.65         35.37        13.12 o
  -2  18   5         47.71         63.98         8.48 o
  -1  18   5         58.78         72.00        11.94 o
   0  18   5         10.33          9.52         9.43 o
   1  18   5         97.21        109.64        13.22 o
   2  18   5         83.43        110.41        12.12 o
   3  18   5          8.99          6.43         5.39 o
   4  18   5         24.66         23.00        11.04 o
  -3  19   5          0.08          2.12         8.42 o
  -2  19   5          0.92          2.77         6.73 o
  -1  19   5         82.89         74.76        10.42 o
   0  19   5         25.11         26.62         8.92 o
   1  19   5         61.47         67.71        13.81 o
   2  19   5          5.28         -0.44         6.76 o
   3  19   5         26.56         40.12         9.37 o
  -1  20   5          4.58         11.77         7.18 o
   0  20   5          4.64          2.03         6.45 o
   1  20   5         14.39         18.62         6.96 o
  -9   0   6        111.33         80.38        15.48 o
  -8   0   6        268.71        345.99        34.52 o
  -7   0   6       4186.66       3953.18        65.49 o
  -6   0   6         61.26         48.42        21.59 o
  -5   0   6        467.99        529.42        41.36 o
  -4   0   6        991.41       1145.14        50.78 o
  -3   0   6      10432.97      10810.48       128.00 o
  -2   0   6      36096.56      35023.41       176.76 o
  -1   0   6       6817.43       7299.99       180.47 o
   0   0   6      16379.08      16964.83       236.49 o
   1   0   6       8199.52       8530.61       155.52 o
   2   0   6        804.36        968.06        47.90 o
   3   0   6      39592.33      37142.90       218.87 o
   4   0   6        690.37       1030.87        47.28 o
   5   0   6       1702.92       1708.29        74.32 o
   6   0   6         32.84         44.83        21.50 o
   7   0   6        218.36        181.10        18.21 o
   8   0   6         69.93         58.88        12.00 o
   9   0   6         34.81         42.85        14.24 o
  -9   1   6         12.32         20.43        14.62 o
  -8   1   6          4.94          6.73        13.62 o
  -7   1   6         12.65         12.62         8.76 o
  -6   1   6         11.95         22.38        18.76 o
  -5   1   6        422.88        444.24        21.21 o
  -4   1   6       1639.17       1607.14        42.38 o
  -3   1   6      11045.43      11513.73        66.91 o
  -2   1   6      15936.83      15736.09        72.35 o
  -1   1   6        707.31        782.70        32.32 o
   0   1   6        347.93        470.48        42.11 o
   1   1   6       1249.51       1105.91        55.78 o
   2   1   6        456.61        451.61        30.81 o
   3   1   6       3408.87       3648.94        51.11 o
   4   1   6        545.63        554.34        25.90 o
   5   1   6        667.18        732.09        33.72 o
   6   1   6         46.89         68.19        22.33 o
   7   1   6        210.80        217.97        12.45 o
   8   1   6         45.01         39.90         9.60 o
   9   1   6          0.65         18.29        12.08 o
  -9   2   6          0.91          6.54        14.16 o
  -8   2   6          0.24         12.54        15.25 o
  -7   2   6        328.52        311.18        15.75 o
  -6   2   6         78.20         91.42        25.25 o
  -5   2   6        291.25        282.84        22.92 o
  -4   2   6        327.85        248.20        14.91 o
  -3   2   6       2393.65       2310.26        32.68 o
  -2   2   6       3552.55       3858.66        38.55 o
  -1   2   6      12819.38      13123.86       190.08 o
   0   2   6       3360.70       3491.54        83.56 o
   1   2   6       7928.91       7580.03       302.84 o
   2   2   6      14507.07      13613.74       145.91 o
   3   2   6        362.59        357.67        16.61 o
   4   2   6        332.29        309.93        36.17 o
   5   2   6       1073.41       1010.55        38.85 o
   6   2   6        146.01        142.06        19.09 o
   7   2   6         10.84         -0.62         6.69 o
   8   2   6          6.25          3.66         8.65 o
   9   2   6          0.37         -4.28        10.78 o
  -9   3   6          0.13          1.58        14.05 o
  -8   3   6          7.69          1.03        29.03 o
  -7   3   6         98.36         84.72        10.29 o
  -6   3   6         54.34         79.10        23.12 o
  -5   3   6          3.87         -3.11        16.83 o
  -4   3   6       1356.47       1320.92        57.45 o
  -3   3   6        377.34        320.33        16.60 o
  -2   3   6        274.76        213.48        17.09 o
  -1   3   6      18329.17      18244.98       293.19 o
   0   3   6       1809.47       1614.09       159.03 o
   1   3   6        179.26        298.10       104.96 o
   2   3   6      11864.12      12778.97        82.63 o
   3   3   6        265.34        215.00        14.26 o
   4   3   6      13802.92      13807.03       121.36 o
   5   3   6        443.14        447.41        26.51 o
   6   3   6         15.18         36.69        19.30 o
   7   3   6        197.78        197.83        14.25 o
   8   3   6          1.79          0.43         8.48 o
   9   3   6         44.12         85.63        18.62 o
  -9   4   6          5.50          5.09        14.84 o
  -8   4   6         58.85         62.24        33.53 o
  -7   4   6         20.48         39.31        10.81 o
  -6   4   6        257.09        293.45        36.63 o
  -5   4   6         96.39        116.01        25.06 o
  -4   4   6        127.67        147.96        24.26 o
  -3   4   6         92.51        158.24        21.55 o
  -2   4   6       1287.18       1273.68        41.88 o
  -1   4   6      19423.82      19875.95       205.60 o
   0   4   6       1408.59       1372.21       139.13 o
   1   4   6          3.56         34.16        76.02 o
   2   4   6       1037.65       1078.46        24.54 o
   3   4   6        164.17        274.71        16.64 o
   4   4   6          9.57          3.10         8.98 o
   5   4   6        390.74        348.39        24.05 o
   6   4   6         16.38        -10.66        10.66 o
   7   4   6         11.37         13.93        10.49 o
   8   4   6        128.36        156.01        12.66 o
   9   4   6         16.14         -3.48        22.56 o
  -9   5   6        204.89        236.23        22.62 o
  -8   5   6         10.12          7.24        22.17 o
  -7   5   6         24.42         20.11        13.31 o
  -6   5   6       1612.40       1567.10        46.86 o
  -5   5   6         99.58        125.88        25.56 o
  -4   5   6       1608.47       1804.51        72.06 o
  -3   5   6        463.56        369.65        32.45 o
  -2   5   6          6.98         20.58         8.42 o
  -1   5   6       1408.53       1562.35        45.91 o
   0   5   6        345.15        299.93        13.12 o
   1   5   6      20182.97      20255.30       126.18 o
   2   5   6          1.18          4.67         6.69 o
   3   5   6        474.56        413.56        20.38 o
   4   5   6        482.36        476.64        25.15 o
   5   5   6         57.02         33.07        17.85 o
   6   5   6        105.50         70.59        10.47 o
   7   5   6         67.15         52.59        12.27 o
   8   5   6        304.77        310.97        19.82 o
   9   5   6          3.21          3.47        34.02 o
  -9   6   6         21.48         -0.29        13.46 o
  -8   6   6          0.52        -12.72        20.62 o
  -7   6   6         59.96         85.51        14.58 o
  -6   6   6          7.22         -3.05         7.80 o
  -5   6   6        475.91        580.64        32.78 o
  -4   6   6        158.71        129.57        19.24 o
  -3   6   6       2268.88       2202.97        51.07 o
  -2   6   6       4406.26       4449.77        91.40 o
  -1   6   6        903.85        870.21        29.12 o
   0   6   6         61.27         34.39         8.97 o
   1   6   6       2158.57       2157.40        35.71 o
   2   6   6       1110.60       1291.67        91.02 o
   3   6   6        611.12        724.29        37.18 o
   4   6   6       4327.94       4308.42       108.97 o
   5   6   6        890.99        938.47        58.00 o
   6   6   6        316.26        358.40        23.24 o
   7   6   6         12.33          5.03        16.12 o
   8   6   6          9.09          5.11         9.74 o
  -8   7   6          5.81        -19.75        20.76 o
  -7   7   6         13.73         34.29        11.73 o
  -6   7   6       1993.49       2015.27        45.45 o
  -5   7   6        578.50        619.24        34.74 o
  -4   7   6         14.78          5.77        11.85 o
  -3   7   6          3.25          8.89        11.82 o
  -2   7   6       1339.19       1788.00        65.43 o
  -1   7   6        155.78        134.15        12.26 o
   0   7   6       3124.40       3118.69        47.78 o
   1   7   6      15409.07      15358.42       123.19 o
   2   7   6       6530.23       6831.76       143.91 o
   3   7   6       3263.82       3179.66        88.21 o
   4   7   6        449.83        484.23        40.54 o
   5   7   6       6256.58       6123.39       144.87 o
   6   7   6       1975.40       1772.15        37.53 o
   7   7   6          5.22          7.59        10.41 o
   8   7   6        619.13        612.36        23.93 o
  -8   8   6         92.27         49.89        17.17 o
  -7   8   6         69.78         56.43        22.07 o
  -6   8   6         69.25         53.51        11.31 o
  -5   8   6         80.02         94.06        17.66 o
  -4   8   6        932.50        928.89        41.09 o
  -3   8   6        150.60        118.20        18.02 o
  -2   8   6         91.71        112.29        25.45 o
  -1   8   6          2.20         11.33        18.32 o
   0   8   6        277.20        355.62        21.54 o
   1   8   6       2111.03       2255.66        44.43 o
   2   8   6       2100.27       2447.96        54.69 o
   3   8   6        585.53        603.34        97.10 o
   4   8   6        705.80        602.10        45.84 o
   5   8   6        102.00        100.39        15.03 o
   6   8   6         12.23         14.00         9.31 o
   7   8   6         60.25         23.32        10.26 o
   8   8   6        375.62        367.25        27.35 o
  -8   9   6         58.19         60.94        15.85 o
  -7   9   6          8.93          1.83        21.90 o
  -6   9   6         22.48         39.59        13.61 o
  -5   9   6        122.30        120.21        13.44 o
  -4   9   6         88.11        137.16        19.93 o
  -3   9   6        895.48        945.25        41.61 o
  -2   9   6         19.01          4.50        26.32 o
  -1   9   6         67.51         74.94        21.11 o
   0   9   6       1210.78       1163.34        39.01 o
   1   9   6        722.89        888.39        31.91 o
   2   9   6        524.96        603.65        31.01 o
   3   9   6        339.30        336.86        25.54 o
   4   9   6        182.84        168.94        21.13 o
   5   9   6        115.75        109.58        13.39 o
   6   9   6         12.77         19.19        13.33 o
   7   9   6        711.78        706.57        26.34 o
   8   9   6         16.83         73.52        16.89 o
  -8  10   6         27.40         27.05        12.68 o
  -7  10   6        236.75        216.96        16.44 o
  -6  10   6        226.85        280.57        18.39 o
  -5  10   6         34.55         45.35        10.89 o
  -4  10   6          4.54         11.35        14.76 o
  -3  10   6         73.92         87.56        19.09 o
  -2  10   6        249.45        222.33        39.24 o
  -1  10   6        216.72        191.63        31.56 o
   0  10   6       3490.77       3234.82        64.59 o
   1  10   6       1607.41       1602.10        44.49 o
   2  10   6        345.16        385.70        27.70 o
   3  10   6         70.32         82.67        16.92 o
   4  10   6        257.97        265.94        25.56 o
   5  10   6         52.93         64.10        10.91 o
   6  10   6         28.81         14.00        11.04 o
   7  10   6         43.44         29.53        10.01 o
   8  10   6         53.64         80.00        14.15 o
  -7  11   6          0.41        -10.16        10.16 o
  -6  11   6        216.04        229.95        24.55 o
  -5  11   6         82.53         93.02        12.87 o
  -4  11   6        134.36        155.51        15.35 o
  -3  11   6        174.34        130.67        21.88 o
  -2  11   6        194.33        169.42        39.31 o
  -1  11   6          8.66         23.09        21.81 o
   0  11   6        215.61        225.11        31.06 o
   1  11   6          2.53         -2.30        14.39 o
   2  11   6        429.17        465.05        32.15 o
   3  11   6         35.96         52.88        17.44 o
   4  11   6          1.45          1.65         8.18 o
   5  11   6         26.43         35.01        14.88 o
   6  11   6        305.97        320.28        46.88 o
   7  11   6         21.28         11.40         8.48 o
  -7  12   6        290.77        273.50        21.80 o
  -6  12   6        170.08        149.88        14.68 o
  -5  12   6         54.84         53.40        16.53 o
  -4  12   6         81.84         80.61        14.64 o
  -3  12   6        516.92        478.52        23.81 o
  -2  12   6       1102.68        879.22        75.97 o
  -1  12   6         14.24         41.85        39.41 o
   0  12   6       9013.59       8688.29       147.01 o
   1  12   6       1861.09       1657.98        51.13 o
   2  12   6       2439.54       2306.76        81.07 o
   3  12   6        195.02        197.45        12.80 o
   4  12   6       2147.24       2015.87        53.67 o
   5  12   6          1.04          1.45        14.89 o
   6  12   6          4.95          0.51        13.62 o
   7  12   6         93.54        116.07        10.84 o
  -7  13   6         49.89         50.29        11.56 o
  -6  13   6        118.66        155.11        14.46 o
  -5  13   6          0.61         10.29        15.52 o
  -4  13   6         57.28         71.89        18.63 o
  -3  13   6         81.18         76.62        13.60 o
  -2  13   6         59.38         79.56        10.47 o
  -1  13   6        243.78        215.29        49.78 o
   0  13   6       1385.74       1477.43        65.57 o
   1  13   6        626.93        534.17        42.33 o
   2  13   6        132.23        127.55        11.31 o
   3  13   6         10.84          5.52         7.86 o
   4  13   6         10.69         -1.10        13.68 o
   5  13   6        226.47        284.78        27.23 o
   6  13   6         23.09         45.63        16.88 o
   7  13   6         45.24         38.51        11.04 o
  -6  14   6        108.49        111.83        17.28 o
  -5  14   6         14.53         10.88        12.11 o
  -4  14   6        212.45        179.38        23.28 o
  -3  14   6        750.22        693.02        39.67 o
  -2  14   6       1744.54       1620.30        67.44 o
  -1  14   6         16.09         26.53        36.44 o
   0  14   6       2038.87       1881.59        53.51 o
   1  14   6         41.81         60.02        13.15 o
   2  14   6        202.45        174.20        14.39 o
   3  14   6         23.56         18.17         8.41 o
   4  14   6         63.70         73.47        18.34 o
   5  14   6          1.11          4.50        14.61 o
   6  14   6          0.45         12.46        12.87 o
  -6  15   6         27.83         31.13        12.47 o
  -5  15   6          0.38          8.48        14.58 o
  -4  15   6        350.76        319.15        20.13 o
  -3  15   6         26.43         19.71        15.57 o
  -2  15   6          6.81         12.01         9.54 o
  -1  15   6        662.04        697.46        27.29 o
   0  15   6        578.33        621.35        32.62 o
   1  15   6        314.42        298.72        24.67 o
   2  15   6          1.40         10.36         9.66 o
   3  15   6        226.59        197.16        15.73 o
   4  15   6          1.71          7.28        14.67 o
   5  15   6        123.52        152.89        20.56 o
   6  15   6         38.61         50.69        12.64 o
  -5  16   6        220.59        249.13        22.83 o
  -4  16   6          0.32        -13.16        14.76 o
  -3  16   6         20.46         36.68        16.15 o
  -2  16   6         66.61         67.07         9.63 o
  -1  16   6        493.47        458.55        32.42 o
   0  16   6         59.01         51.69        17.04 o
   1  16   6         83.03         99.52        20.04 o
   2  16   6         78.28         84.25        11.94 o
   3  16   6         29.27         52.99        10.60 o
   4  16   6         10.75         11.59        13.17 o
   5  16   6         53.88         46.43        13.82 o
  -5  17   6          0.80         -0.93        10.66 o
  -4  17   6         15.29          9.61        12.81 o
  -3  17   6        729.61        803.63        38.05 o
  -2  17   6         61.84         55.84         8.83 o
  -1  17   6        191.58        192.54        16.54 o
   0  17   6         20.36         10.18        13.35 o
   1  17   6        288.20        291.70        27.31 o
   2  17   6        116.47        109.64        19.46 o
   3  17   6          0.01          9.25         6.07 o
   4  17   6        106.96        121.20        15.76 o
  -4  18   6         45.30         48.81        12.34 o
  -3  18   6         27.94         38.75        12.82 o
  -2  18   6        169.58        174.36        11.05 o
  -1  18   6          3.37          3.25         9.08 o
   0  18   6        162.33        175.76        15.69 o
   1  18   6         20.42         11.37        12.61 o
   2  18   6         64.52         84.60        14.63 o
   3  18   6          9.10          5.78         6.16 o
   4  18   6          9.56          3.39         9.74 o
  -3  19   6         90.94        100.32        12.60 o
  -2  19   6         77.17         68.68         9.49 o
  -1  19   6         47.01         65.21        10.19 o
   0  19   6          0.03          3.28         9.86 o
   1  19   6        162.90        201.55        14.42 o
   2  19   6         69.20         86.43         9.83 o
   3  19   6          2.33         -3.20         7.10 o
  -1  20   6         28.48         31.03         7.02 o
   0  20   6          4.74          4.01         6.45 o
  -9   1   7         59.31         83.80        17.38 o
  -8   1   7         50.11         42.24        13.35 o
  -7   1   7        490.39        518.98        17.05 o
  -6   1   7        207.82        163.46        20.72 o
  -5   1   7       1689.35       1621.83       100.17 o
  -4   1   7      10720.87      10380.10       105.68 o
  -3   1   7       4576.29       4724.45        43.52 o
  -2   1   7      12991.16      12986.96        71.56 o
  -1   1   7      15944.10      16274.77       164.98 o
   0   1   7      39347.45      38740.30       543.50 o
   1   1   7       1401.69       1400.98        63.91 o
   2   1   7        695.15        661.60        21.97 o
   3   1   7       5815.51       5885.25        64.86 o
   4   1   7       5667.81       6380.72       107.20 o
   5   1   7         80.10         82.78        16.02 o
   6   1   7        743.71        756.91        46.50 o
   7   1   7        805.13        700.33        23.90 o
   8   1   7         10.94         15.71         8.71 o
   9   1   7         30.76         45.67        10.74 o
  -9   2   7         91.65         94.25        17.83 o
  -8   2   7          0.95          0.15        31.56 o
  -7   2   7         13.46         21.62         8.69 o
  -6   2   7        747.60        756.78        54.68 o
  -5   2   7         95.57        118.98        17.00 o
  -4   2   7        439.82        462.64        24.78 o
  -3   2   7        913.83       1031.67        17.68 o
  -2   2   7         58.69         83.68         7.29 o
  -1   2   7      41515.23      40958.12       296.69 o
   0   2   7        435.83        352.32        38.99 o
   1   2   7      10915.57      11279.34       375.10 o
   2   2   7         60.26         44.24        12.12 o
   3   2   7        470.88        540.07        20.01 o
   4   2   7       3239.38       3318.02        59.65 o
   5   2   7          6.10         11.01        14.44 o
   6   2   7        122.61        111.43        17.04 o
   7   2   7          6.81         16.61         8.74 o
   8   2   7         36.11         27.01         9.35 o
   9   2   7         73.09         50.73        10.02 o
  -9   3   7          7.72          8.97        14.65 o
  -8   3   7        158.62        176.08        60.25 o
  -7   3   7          4.99         14.46         8.14 o
  -6   3   7        384.78        358.55        39.39 o
  -5   3   7         49.61         35.38        17.44 o
  -4   3   7        311.72        316.80        31.77 o
  -3   3   7      11092.29      11030.88        78.91 o
  -2   3   7       2441.00       2729.86        37.66 o
  -1   3   7          0.89         48.68        29.20 o
   0   3   7       2690.71       2833.94       177.45 o
   1   3   7       6932.74       6458.42       343.17 o
   2   3   7       5647.73       5019.78       117.20 o
   3   3   7       1586.63       1662.36        43.07 o
   4   3   7         11.51         40.78        16.77 o
   5   3   7         47.36         53.01        12.77 o
   6   3   7        137.79        120.49        19.25 o
   7   3   7        905.58        914.32        34.44 o
   8   3   7         19.18         22.51         9.11 o
   9   3   7         60.84         74.26        10.27 o
  -9   4   7         16.24         21.23        15.65 o
  -8   4   7         26.79         35.03        19.63 o
  -7   4   7         32.87         44.44        10.41 o
  -6   4   7          9.16          4.37        16.70 o
  -5   4   7       1284.83       1130.82        62.73 o
  -4   4   7        724.84        655.19        43.76 o
  -3   4   7         10.15         -1.34        14.35 o
  -2   4   7       1843.83       2171.42        33.75 o
  -1   4   7       1471.91       1726.52        33.14 o
   0   4   7       2141.63       2109.33        82.32 o
   1   4   7         24.18         26.05         9.89 o
   2   4   7        810.44        970.07        23.87 o
   3   4   7        710.65        715.37        25.05 o
   4   4   7         68.06        109.76        13.86 o
   5   4   7          8.14         -4.77        16.81 o
   6   4   7        536.94        552.06        21.38 o
   7   4   7        187.09        156.10        15.34 o
   8   4   7        196.35        201.08        14.72 o
   9   4   7         49.27         44.53        14.29 o
  -9   5   7         66.62         74.92        17.95 o
  -8   5   7         18.00         -2.15        20.39 o
  -7   5   7        199.49        243.01        34.43 o
  -6   5   7        497.88        434.01        19.86 o
  -5   5   7        527.62        579.31        46.90 o
  -4   5   7        411.08        416.73        37.95 o
  -3   5   7       4312.02       4699.21        69.74 o
  -2   5   7        228.72        286.47        11.56 o
  -1   5   7      16158.72      16077.14       242.30 o
   0   5   7          0.53         -7.56        12.58 o
   1   5   7       6031.81       5529.20        67.82 o
   2   5   7         72.81         46.26         7.95 o
   3   5   7       1198.51       1261.57        33.93 o
   4   5   7        148.83        114.24        22.45 o
   5   5   7        548.53        574.85        46.11 o
   6   5   7          1.84          1.71         7.63 o
   7   5   7         22.61         19.05        24.50 o
   8   5   7          5.68          0.31        16.34 o
   9   5   7          1.41         -0.15        14.77 o
  -9   6   7          1.96         14.28        13.81 o
  -8   6   7        388.23        311.04        28.67 o
  -7   6   7        477.83        488.71        24.72 o
  -6   6   7        343.90        306.32        15.65 o
  -5   6   7       3585.41       3326.90        74.68 o
  -4   6   7         25.97         18.25        11.02 o
  -3   6   7       1351.74       1561.74        43.81 o
  -2   6   7        263.72        366.76        30.04 o
  -1   6   7        363.36        483.28        23.72 o
   0   6   7         15.57         34.34        11.59 o
   1   6   7       4087.00       4906.24        53.58 o
   2   6   7       2233.45       1819.33        59.89 o
   3   6   7        109.09        139.19        22.68 o
   4   6   7       6973.95       7200.20       141.75 o
   5   6   7         27.19         60.00        20.95 o
   6   6   7       4567.33       4565.81        59.60 o
   7   6   7         45.23         52.86        14.84 o
   8   6   7        285.72        293.17        22.17 o
  -8   7   7         17.60        -12.98        20.30 o
  -7   7   7          8.35          3.47        12.12 o
  -6   7   7        631.35        626.11        26.45 o
  -5   7   7        469.68        388.33        28.65 o
  -4   7   7        432.26        456.85        28.64 o
  -3   7   7        189.37        244.89        21.73 o
  -2   7   7        960.62       1108.80        53.57 o
  -1   7   7       4259.70       4692.16        76.81 o
   0   7   7        829.83       1001.12        28.40 o
   1   7   7      11726.33      12396.69        91.90 o
   2   7   7       3611.46       3820.11        91.61 o
   3   7   7        396.25        341.62        32.39 o
   4   7   7         79.76        114.87        24.65 o
   5   7   7       1210.35       1377.25        71.21 o
   6   7   7        705.09        800.37        26.14 o
   7   7   7        267.32        235.39        18.07 o
   8   7   7         26.89         71.80        12.97 o
  -8   8   7         17.21         18.11        16.41 o
  -7   8   7          0.06         18.54        11.00 o
  -6   8   7        113.92        132.72        14.44 o
  -5   8   7        462.02        378.20        72.37 o
  -4   8   7         57.71         46.95        14.90 o
  -3   8   7        907.09        986.30        40.26 o
  -2   8   7         81.65        122.76        27.84 o
  -1   8   7       4535.56       4518.46       211.83 o
   0   8   7       1432.38       1588.54        39.63 o
   1   8   7       4003.10       4723.24        63.58 o
   2   8   7       3080.08       3444.18        65.07 o
   3   8   7        226.97        252.36        30.16 o
   4   8   7       1078.83       1144.68        62.25 o
   5   8   7        150.40        128.31        15.95 o
   6   8   7       1337.41       1324.66        53.44 o
   7   8   7        155.94        190.41        15.91 o
   8   8   7         23.21         52.48        17.32 o
  -8   9   7         47.44         51.65        15.50 o
  -7   9   7         83.09         38.83        14.33 o
  -6   9   7        115.99        127.43        13.93 o
  -5   9   7        542.96        536.13        23.82 o
  -4   9   7        229.04        225.29        31.35 o
  -3   9   7          6.46         26.19        15.84 o
  -2   9   7        536.82        522.61        48.67 o
  -1   9   7         39.44         38.60        20.08 o
   0   9   7       1978.45       1978.46        47.79 o
   1   9   7       3046.60       3248.44        57.52 o
   2   9   7         49.26         53.91        13.99 o
   3   9   7          8.09          5.35        12.91 o
   4   9   7        146.17        140.73        21.04 o
   5   9   7        127.09        111.10        13.46 o
   6   9   7          4.75          0.57        13.16 o
   7   9   7         84.46        115.39        13.46 o
   8   9   7        236.76        322.64        23.61 o
  -8  10   7        102.46        115.09        16.22 o
  -7  10   7          4.50        -10.52        10.52 o
  -6  10   7         74.44         74.30        16.05 o
  -5  10   7         96.77        115.08        13.91 o
  -4  10   7        123.03        110.14        21.53 o
  -3  10   7         36.15         40.16        17.06 o
  -2  10   7        618.91        642.84        57.96 o
  -1  10   7       1090.61       1034.25        48.45 o
   0  10   7       1980.96       2147.35        53.47 o
   1  10   7        591.10        551.10        28.22 o
   2  10   7         13.12         29.78        14.57 o
   3  10   7       1096.13       1111.90        45.69 o
   4  10   7        669.95        610.88        35.92 o
   5  10   7        103.83        124.92        11.99 o
   6  10   7        103.46        121.01        20.20 o
   7  10   7          1.41          8.57         9.41 o
   8  10   7         13.00         32.43        11.83 o
  -7  11   7        135.25        114.71        12.66 o
  -6  11   7          9.94         17.65        13.94 o
  -5  11   7         58.20         66.49        17.44 o
  -4  11   7       1148.63       1019.45        33.12 o
  -3  11   7        758.10        743.38        62.66 o
  -2  11   7         38.98         25.63        32.05 o
  -1  11   7       1604.48       1377.84        90.41 o
   0  11   7       3433.24       3479.00        91.07 o
   1  11   7        337.04        380.41        26.21 o
   2  11   7         62.21         56.14        19.43 o
   3  11   7        581.55        535.69        34.29 o
   4  11   7        291.07        291.90        15.42 o
   5  11   7        304.96        323.17        28.64 o
   6  11   7        632.58        588.51        24.95 o
   7  11   7        192.21        232.68        14.98 o
  -7  12   7          0.02         -0.96        11.52 o
  -6  12   7         81.08         74.48        11.94 o
  -5  12   7          3.97          3.78        14.30 o
  -4  12   7         87.95         70.30        19.29 o
  -3  12   7        417.47        316.73        20.31 o
  -2  12   7         97.37         76.47        37.75 o
  -1  12   7        815.32        782.50        74.10 o
   0  12   7        409.65        501.58        41.89 o
   1  12   7         10.77         10.73        14.85 o
   2  12   7        514.79        525.16        60.37 o
   3  12   7         62.62         58.94         8.94 o
   4  12   7        327.49        334.73        24.40 o
   5  12   7         26.23         35.93        15.32 o
   6  12   7          4.23         24.04        14.89 o
   7  12   7          2.52         15.20         7.56 o
  -7  13   7        127.86        175.71        17.05 o
  -6  13   7         11.22         23.97         9.91 o
  -5  13   7          7.48         39.19        15.56 o
  -4  13   7        931.12        927.14        44.87 o
  -3  13   7        251.90        210.35        17.79 o
  -2  13   7        180.93        176.18        15.09 o
  -1  13   7       4441.31       4082.98       156.75 o
   0  13   7        478.90        514.58        42.11 o
   1  13   7         19.61         22.45        23.68 o
   2  13   7         12.07          8.64         7.68 o
   3  13   7          7.44         -0.03        10.54 o
   4  13   7          1.31          6.76        13.78 o
   5  13   7         26.01         38.47        15.64 o
   6  13   7        571.81        619.74        34.23 o
   7  13   7         68.89         79.83        12.57 o
  -6  14   7         54.16         61.31        15.24 o
  -5  14   7        116.10         96.29        13.37 o
  -4  14   7        258.12        233.42        25.86 o
  -3  14   7        149.43        136.96        21.74 o
  -2  14   7         43.41         28.86        11.11 o
  -1  14   7        318.85        317.20        18.30 o
   0  14   7         46.29         63.33        17.37 o
   1  14   7        199.66        215.26        29.08 o
   2  14   7        118.86        139.84        13.51 o
   3  14   7          0.98         -1.95         8.55 o
   4  14   7         22.66         17.56        13.67 o
   5  14   7          7.50         14.57        14.36 o
   6  14   7          0.59          6.36        11.95 o
  -6  15   7         23.20         31.61        11.86 o
  -5  15   7         77.13         81.39        17.69 o
  -4  15   7          3.08          1.75        13.27 o
  -3  15   7        132.70        127.38        21.68 o
  -2  15   7         35.35         38.17        10.40 o
  -1  15   7         20.61         26.25        13.51 o
   0  15   7         66.81         78.22        15.58 o
   1  15   7         89.94         91.28        18.99 o
   2  15   7        461.31        561.35        24.75 o
   3  15   7        129.99        125.73        17.28 o
   4  15   7          0.04         -6.54        12.80 o
   5  15   7          6.56         46.04        15.76 o
   6  15   7          4.52         -2.94         9.49 o
  -5  16   7         43.08         61.84        15.76 o
  -4  16   7          0.22         -4.05        14.77 o
  -3  16   7         18.66         26.18        15.56 o
  -2  16   7         70.95         55.67         9.24 o
  -1  16   7          9.30         -8.13        12.69 o
   0  16   7        137.75        192.33        23.90 o
   1  16   7        130.41        137.85        21.37 o
   2  16   7          1.67        -10.03        14.73 o
   3  16   7        117.08        110.02        21.79 o
   4  16   7          4.86         25.18        13.95 o
   5  16   7          1.15         -1.39        11.17 o
  -5  17   7         23.15         28.86        11.80 o
  -4  17   7         93.32        103.95        16.91 o
  -3  17   7         48.59         67.03        16.27 o
  -2  17   7         13.73         10.29         7.09 o
  -1  17   7        245.74        281.36        18.85 o
   0  17   7         27.39         22.34        14.69 o
   1  17   7         29.56         17.53        15.32 o
   2  17   7         32.28          4.68        12.31 o
   3  17   7          6.14         11.47         6.24 o
   4  17   7          1.24         12.88        11.46 o
  -4  18   7         38.52         48.62        12.67 o
  -3  18   7        171.39        172.93        18.44 o
  -2  18   7         13.71          6.40         6.22 o
  -1  18   7        256.53        299.35        17.73 o
   0  18   7         46.68         44.05        11.09 o
   1  18   7        167.43        196.57        21.56 o
   2  18   7          6.28         11.67         8.66 o
   3  18   7          1.00         -5.87         6.34 o
   4  18   7         75.55         61.64        11.65 o
  -3  19   7         14.94         24.56         9.29 o
  -2  19   7          0.09          6.76         6.76 o
  -1  19   7          9.20          0.49         7.78 o
   0  19   7        114.26        119.04        12.18 o
   1  19   7         24.49         20.61         8.44 o
   2  19   7         29.25         32.98         8.75 o
   0  20   7          4.46          2.06         6.53 o
  -9   0   8        241.56        252.73        21.75 o
  -8   0   8        284.72        333.45        21.51 o
  -7   0   8          0.22          7.91        13.07 o
  -6   0   8        449.64        459.30        43.70 o
  -5   0   8       2609.57       2488.76        85.21 o
  -4   0   8         86.18        114.66        20.89 o
  -3   0   8      11533.66      12690.61       156.83 o
  -2   0   8      14932.36      15459.91       517.74 o
  -1   0   8       9128.01      10000.56       160.52 o
   0   0   8       2648.11       2480.33       104.18 o
   1   0   8        170.08         88.29        30.47 o
   2   0   8       7151.39       6853.09        84.18 o
   3   0   8       1455.66       1277.00       156.11 o
   4   0   8       3467.07       3779.28        96.41 o
   5   0   8        447.63        416.44        39.53 o
   6   0   8       1661.17       1551.61        79.02 o
   7   0   8        768.11        742.62        26.03 o
   8   0   8          0.57         -3.79        15.98 o
   9   0   8         73.64        126.10        18.86 o
  -9   1   8          0.55         19.21        14.83 o
  -8   1   8         47.47         59.84        11.28 o
  -7   1   8        357.42        338.73        14.33 o
  -6   1   8        147.37        147.08        19.63 o
  -5   1   8        314.19        345.36        24.76 o
  -4   1   8        105.38         96.76        14.25 o
  -3   1   8       1135.10       1132.91        22.06 o
  -2   1   8       2587.96       2985.52        36.59 o
  -1   1   8       9738.52      10255.02       146.90 o
   0   1   8       1026.14        891.78        42.49 o
   1   1   8      12914.75      13015.01       198.45 o
   2   1   8        204.12        171.69         9.86 o
   3   1   8         65.38         64.23        14.81 o
   4   1   8        150.67        192.04        17.51 o
   5   1   8          1.79         -3.58        12.31 o
   6   1   8         81.10        118.74        54.26 o
   7   1   8        156.29        157.56        13.56 o
   8   1   8          0.03          4.42         8.63 o
   9   1   8         53.93         50.67        11.05 o
  -9   2   8          2.83         24.17        15.22 o
  -8   2   8        289.34        269.71        23.06 o
  -7   2   8          3.88          1.59         8.19 o
  -6   2   8        804.42        733.98        54.08 o
  -5   2   8        271.08        266.90        22.31 o
  -4   2   8      10352.71      10786.65       109.68 o
  -3   2   8         60.00         60.01         7.50 o
  -2   2   8       1978.17       2011.64        28.70 o
  -1   2   8      42674.46      44149.02       316.66 o
   0   2   8       3759.70       3755.77       164.99 o
   1   2   8         24.58         66.24        22.21 o
   2   2   8         10.95         21.42         9.70 o
   3   2   8         26.22         28.78        14.18 o
   4   2   8       1001.44       1099.58        35.23 o
   5   2   8        447.72        442.22        26.78 o
   6   2   8        146.28        120.42        18.24 o
   7   2   8        483.02        461.94        19.85 o
   8   2   8          3.12          5.64         8.53 o
   9   2   8         24.87         18.40         9.70 o
  -9   3   8        186.29        229.67        22.49 o
  -8   3   8          5.67        -22.18        22.18 o
  -7   3   8         68.89         52.36         9.68 o
  -6   3   8       1013.00        894.18        59.37 o
  -5   3   8         44.28         37.20        17.48 o
  -4   3   8         17.81          3.95        10.42 o
  -3   3   8        397.79        403.67        14.30 o
  -2   3   8         53.44         38.36         5.37 o
  -1   3   8       4976.36       4843.91        63.32 o
   0   3   8      17978.76      17843.23       265.18 o
   1   3   8        643.65        612.98        27.15 o
   2   3   8        316.35        430.12        22.20 o
   3   3   8       1499.74       1351.86        38.48 o
   4   3   8       1493.70       1396.50        45.12 o
   5   3   8         77.13        124.13        46.57 o
   6   3   8         23.59         17.91         9.02 o
   7   3   8        208.53        190.70        13.99 o
   8   3   8         19.43         19.06         8.56 o
   9   3   8         12.04          6.01         7.86 o
  -9   4   8         18.84         37.74        16.24 o
  -8   4   8          0.40        -22.10        22.10 o
  -7   4   8          8.19         31.15        12.59 o
  -6   4   8        782.99        788.09        57.00 o
  -5   4   8        994.86       1143.08        62.77 o
  -4   4   8        779.08        814.68        49.35 o
  -3   4   8        803.84        885.50        58.21 o
  -2   4   8       4141.07       4321.47        56.27 o
  -1   4   8        718.65        819.68        24.64 o
   0   4   8        820.40        732.12        17.47 o
   1   4   8      24405.41      26322.24       259.83 o
   2   4   8        728.70        662.41        19.97 o
   3   4   8         36.23         13.57         7.28 o
   4   4   8        708.61        660.22        43.42 o
   5   4   8        841.86        785.89        52.61 o
   6   4   8         26.28         18.46         7.95 o
   7   4   8        253.06        223.68        14.44 o
   8   4   8         17.98         24.08         9.01 o
   9   4   8         26.75         49.94         9.34 o
  -9   5   8        171.23        189.52        21.10 o
  -8   5   8        240.17        226.80        27.10 o
  -7   5   8         47.22         80.01        14.79 o
  -6   5   8        985.13        910.52        23.42 o
  -5   5   8       3077.89       3017.19        70.11 o
  -4   5   8        517.79        540.92        27.73 o
  -3   5   8       4966.37       5588.46       133.88 o
  -2   5   8         39.81         71.61         7.03 o
  -1   5   8       1913.04       1829.28        38.97 o
   0   5   8       1980.29       1719.75        36.13 o
   1   5   8       1147.17       1389.45        41.30 o
   2   5   8       2308.57       2190.38        62.85 o
   3   5   8       4184.99       4011.10        93.14 o
   4   5   8        163.62        189.11        27.04 o
   5   5   8       2550.54       2471.46        92.29 o
   6   5   8        539.04        504.41        20.88 o
   7   5   8          6.63        -10.20        18.62 o
   8   5   8        189.25        198.03        17.01 o
   9   5   8        140.39        180.33        12.94 o
  -9   6   8          2.79         22.13        15.04 o
  -8   6   8         34.73         12.05        18.60 o
  -7   6   8          0.00          8.80         8.69 o
  -6   6   8         13.59         24.18        10.36 o
  -5   6   8        108.05        135.01        30.42 o
  -4   6   8        154.14        174.71        19.19 o
  -3   6   8         68.85        100.18        15.39 o
  -2   6   8         93.98        147.59        21.74 o
  -1   6   8         34.02         18.47         9.35 o
   0   6   8        708.92        679.15        20.88 o
   1   6   8       1637.70       1918.94        35.00 o
   2   6   8        309.91        337.41        29.53 o
   3   6   8         39.12         55.94        18.84 o
   4   6   8       1575.19       1484.88        67.94 o
   5   6   8          0.30         35.31        22.49 o
   6   6   8       2505.42       2348.00        52.36 o
   7   6   8         32.14         33.10        11.16 o
   8   6   8        233.87        262.15        18.47 o
  -8   7   8        123.93        124.79        21.63 o
  -7   7   8        164.49        168.62        16.60 o
  -6   7   8        641.99        504.65        49.49 o
  -5   7   8       4885.72       4925.06       220.17 o
  -4   7   8         93.17        128.78        28.06 o
  -3   7   8         83.63        129.40        18.08 o
  -2   7   8         11.81         30.29        20.76 o
  -1   7   8       2987.00       3178.64        61.82 o
   0   7   8         40.81         54.64        14.42 o
   1   7   8       1696.08       2299.08        41.52 o
   2   7   8       4439.59       4276.46        98.37 o
   3   7   8       1212.12       1209.84        57.28 o
   4   7   8       2150.86       2051.60        80.34 o
   5   7   8       3698.56       3590.19       114.23 o
   6   7   8       1105.56       1165.14        41.79 o
   7   7   8          8.08          8.49        18.63 o
   8   7   8        712.02        744.65        25.88 o
  -8   8   8          2.77        -17.15        17.15 o
  -7   8   8          0.68        -19.02        20.23 o
  -6   8   8         79.84         75.57        16.75 o
  -5   8   8         98.12        134.32        19.90 o
  -4   8   8        101.68        108.16        17.63 o
  -3   8   8        466.29        427.47        28.59 o
  -2   8   8       2445.81       2619.49        90.44 o
  -1   8   8        529.18        672.62        63.71 o
   0   8   8       1605.87       1846.62        42.67 o
   1   8   8        932.12        890.34        40.74 o
   2   8   8        271.81        289.73        21.66 o
   3   8   8        472.49        510.62        41.37 o
   4   8   8        245.99        247.65        32.86 o
   5   8   8        645.41        605.66        29.19 o
   6   8   8         45.85         67.58        17.93 o
   7   8   8          2.31         -0.32         9.50 o
   8   8   8          0.28         26.00        16.72 o
  -8   9   8          7.93         14.70        14.23 o
  -7   9   8          6.41        -11.15        11.15 o
  -6   9   8         96.52        103.81        13.09 o
  -5   9   8        986.11       1012.09        32.14 o
  -4   9   8          2.23         -8.15        13.91 o
  -3   9   8       1182.66       1288.78        68.50 o
  -2   9   8        865.54        743.25        57.33 o
  -1   9   8       3739.49       3739.16       150.12 o
   0   9   8        343.65        444.82        25.77 o
   1   9   8       1723.52       1726.37        42.88 o
   2   9   8        165.20        167.16        24.94 o
   3   9   8        499.69        466.99        29.13 o
   4   9   8          0.53        -14.71        14.71 o
   5   9   8        719.54        696.71        27.78 o
   6   9   8        440.90        430.70        31.34 o
   7   9   8        566.27        574.19        24.21 o
   8   9   8         25.61         38.16        14.06 o
  -8  10   8         20.54         27.94        12.61 o
  -7  10   8         43.80         32.39        10.48 o
  -6  10   8         10.12         23.90         9.64 o
  -5  10   8       1094.86       1072.21        33.75 o
  -4  10   8        369.00        249.18        25.65 o
  -3  10   8        219.24        224.44        25.76 o
  -2  10   8        158.35        161.80        38.66 o
  -1  10   8       1268.91       1149.50        80.15 o
   0  10   8          1.63         11.27        14.81 o
   1  10   8        420.56        404.18        24.87 o
   2  10   8       1132.63       1176.88        45.16 o
   3  10   8       1304.97       1387.05        50.31 o
   4  10   8        397.03        353.07        39.88 o
   5  10   8       1373.43       1187.65        35.80 o
   6  10   8        359.17        381.88        21.42 o
   7  10   8        476.33        531.77        30.24 o
   8  10   8         11.44         49.54        12.24 o
  -7  11   8         61.19         49.61        10.35 o
  -6  11   8         46.83         19.49        14.87 o
  -5  11   8        122.69        139.48        20.96 o
  -4  11   8         30.43         47.95        16.31 o
  -3  11   8        108.01        107.67        21.93 o
  -2  11   8        503.18        464.23        55.98 o
  -1  11   8        100.17        201.49        47.73 o
   0  11   8       1694.33       1753.48        65.88 o
   1  11   8         18.53         -0.12        14.67 o
   2  11   8        417.49        487.02        32.79 o
   3  11   8       1144.30       1057.76        46.69 o
   4  11   8        734.56        776.66        29.22 o
   5  11   8        399.10        405.18        22.45 o
   6  11   8         38.57         37.47        10.99 o
   7  11   8         41.79         74.38        10.88 o
  -7  12   8         24.74         22.39        12.54 o
  -6  12   8        176.86        147.39        14.46 o
  -5  12   8        318.08        253.92        25.59 o
  -4  12   8       1086.71        965.74        33.27 o
  -3  12   8        292.41        306.47        20.23 o
  -2  12   8          9.11         26.03        32.03 o
  -1  12   8       1620.92       1564.87        98.32 o
   0  12   8          0.16        -13.19        21.59 o
   1  12   8        403.76        410.87        30.04 o
   2  12   8        734.65        619.34        38.81 o
   3  12   8        738.92        772.10        37.29 o
   4  12   8        478.74        432.47        18.55 o
   5  12   8        111.93        123.29        20.96 o
   6  12   8        565.50        590.92        25.42 o
   7  12   8          2.22         13.10         7.48 o
  -7  13   8         14.08         16.92        10.31 o
  -6  13   8         44.59         51.70        15.56 o
  -5  13   8        136.97        136.32        15.02 o
  -4  13   8         11.03         16.69        15.15 o
  -3  13   8          0.15          7.41        11.35 o
  -2  13   8        423.23        445.73        20.40 o
  -1  13   8        125.53        123.20        46.48 o
   0  13   8         80.66         99.77        40.73 o
   1  13   8       1099.30       1158.30        57.64 o
   2  13   8        321.00        255.68        14.72 o
   3  13   8          8.41          2.48         8.37 o
   4  13   8        211.23        195.04        23.59 o
   5  13   8          0.23         -4.65        14.18 o
   6  13   8         98.23        115.66        18.74 o
   7  13   8          1.44          4.56         9.03 o
  -6  14   8         47.47         64.17        14.89 o
  -5  14   8         73.18         75.62        13.17 o
  -4  14   8        742.85        710.75        39.51 o
  -3  14   8         59.30         52.16        16.48 o
  -2  14   8         10.61          3.81         7.87 o
  -1  14   8       3473.45       3390.89        52.97 o
   0  14   8         66.05         64.02        15.49 o
   1  14   8       1359.93       1279.86        45.27 o
   2  14   8        173.80        154.45        12.42 o
   3  14   8        151.49        146.22        13.88 o
   4  14   8          0.69         -7.53        13.93 o
   5  14   8          0.47         12.20        14.67 o
   6  14   8         87.98         88.67        15.68 o
  -6  15   8        128.58        132.53        16.06 o
  -5  15   8         13.05         19.87        14.50 o
  -4  15   8        116.61        133.04        21.35 o
  -3  15   8        638.60        672.46        38.90 o
  -2  15   8        204.18        188.99        16.09 o
  -1  15   8        149.79        166.33        14.93 o
   0  15   8        413.66        413.86        57.16 o
   1  15   8        463.20        419.60        32.44 o
   2  15   8         78.42         80.84        12.35 o
   3  15   8          9.26          4.87         8.21 o
   4  15   8          1.92          1.67        12.66 o
   5  15   8         19.16          5.55        11.82 o
   6  15   8         23.15         34.61        11.40 o
  -5  16   8         18.53         35.62        13.59 o
  -4  16   8         74.57         77.78        18.10 o
  -3  16   8        287.20        348.71        28.66 o
  -2  16   8          1.57          2.50         7.40 o
  -1  16   8         16.81         14.15        12.49 o
   0  16   8        153.21        185.88        22.90 o
   1  16   8         36.50         32.25        15.23 o
   2  16   8         61.14         58.28        16.40 o
   3  16   8         23.40         35.67         8.89 o
   4  16   8         13.49         34.80        13.32 o
   5  16   8          2.26          2.45        10.51 o
  -5  17   8        240.54        310.41        21.02 o
  -4  17   8         16.65         17.74        12.91 o
  -3  17   8         27.70         26.43        14.13 o
  -2  17   8        250.45        295.01        14.62 o
  -1  17   8        112.58        135.24        19.70 o
   0  17   8         81.02         54.00        15.59 o
   1  17   8        318.93        311.62        28.06 o
   2  17   8        181.11        203.86        22.67 o
   3  17   8         14.11         13.63         6.10 o
   4  17   8          0.90         16.91        10.87 o
  -4  18   8        142.47        140.00        15.71 o
  -3  18   8         17.11         24.70        12.24 o
  -2  18   8         17.74         30.97         7.29 o
  -1  18   8         45.58         41.60        10.18 o
   0  18   8         26.75         26.46        10.05 o
   1  18   8         56.93         72.45        13.48 o
   2  18   8         32.58         22.61         8.52 o
   3  18   8         96.41        129.71        10.27 o
  -3  19   8          3.29         24.64         9.58 o
  -2  19   8        190.33        194.18        11.96 o
  -1  19   8         12.73         26.12         8.28 o
   0  19   8        191.05        214.82        21.06 o
   1  19   8         12.81         14.48         8.24 o
   2  19   8        137.41        171.51        15.38 o
  -9   1   9         78.66        109.59        18.26 o
  -8   1   9          9.19         -1.58        12.25 o
  -7   1   9        599.39        524.01        17.26 o
  -6   1   9        228.11        217.36        22.31 o
  -5   1   9        866.86        794.36        38.97 o
  -4   1   9         95.79         90.92        13.71 o
  -3   1   9       3693.98       3372.92        37.81 o
  -2   1   9          2.91         10.90         4.35 o
  -1   1   9      26394.02      26907.46       294.52 o
   0   1   9       4603.28       4180.41        96.10 o
   1   1   9      25584.27      26428.37       480.48 o
   2   1   9       3159.19       2796.37        44.39 o
   3   1   9        550.92        505.65        20.53 o
   4   1   9       3820.97       3873.54        98.72 o
   5   1   9       1586.28       1725.83        53.90 o
   6   1   9         26.09         26.65        13.41 o
   7   1   9         85.41         81.21        10.61 o
   8   1   9         32.06         29.69         9.32 o
   9   1   9         26.26         35.80         9.77 o
  -9   2   9          4.20          5.65        13.52 o
  -8   2   9         15.33         -9.43        20.63 o
  -7   2   9        205.96        170.70        11.25 o
  -6   2   9         10.78          9.01        16.70 o
  -5   2   9          4.84         15.19        11.57 o
  -4   2   9       8574.28       8532.30       103.28 o
  -3   2   9       3976.56       4375.03        43.34 o
  -2   2   9       2564.41       2707.12        23.34 o
  -1   2   9        310.66        296.09        32.41 o
   0   2   9       2634.02       2544.86       102.00 o
   1   2   9       1700.53       1939.77        37.17 o
   2   2   9       2522.55       2656.33        37.89 o
   3   2   9         97.08         56.39         8.84 o
   4   2   9          4.12         18.16         9.76 o
   5   2   9        854.09        835.43        53.48 o
   6   2   9          4.92         -4.12        22.88 o
   7   2   9         32.66         35.31         9.40 o
   8   2   9         28.16         30.01         9.05 o
   9   2   9        107.01         99.08         8.87 o
  -9   3   9          6.70         13.99        15.47 o
  -8   3   9          5.76        -10.78        19.26 o
  -7   3   9         11.29         23.26         8.85 o
  -6   3   9         38.39         45.03        22.18 o
  -5   3   9        516.84        476.19        42.10 o
  -4   3   9          8.99         42.86        18.78 o
  -3   3   9        734.32        772.49        19.22 o
  -2   3   9        742.78        758.47        13.65 o
  -1   3   9      10581.64      10798.97       170.92 o
   0   3   9       8381.09       8589.65        70.00 o
   1   3   9       3394.26       3459.55        45.03 o
   2   3   9         53.98         37.09         7.44 o
   3   3   9         82.02         74.83        10.18 o
   4   3   9        228.76        202.31        16.86 o
   5   3   9          0.34          7.18        16.46 o
   6   3   9         44.73         45.90         8.43 o
   7   3   9        165.05        160.44        16.01 o
   8   3   9         10.97         19.15         9.31 o
   9   3   9        116.82        131.02         9.28 o
  -9   4   9        270.08        337.65        25.71 o
  -8   4   9         14.02         -7.72        20.70 o
  -7   4   9         39.12         48.59        13.29 o
  -6   4   9        734.04        730.81        32.85 o
  -5   4   9         46.08         47.10        20.03 o
  -4   4   9       2495.18       2476.19        84.11 o
  -3   4   9      11610.75      11629.63        72.14 o
  -2   4   9       1050.98       1212.79        25.13 o
  -1   4   9       4013.75       4339.94       101.63 o
   0   4   9       4447.39       4066.33        40.01 o
   1   4   9        785.80        554.38        37.40 o
   2   4   9        620.81        703.25        68.90 o
   3   4   9       3265.13       3382.92        83.65 o
   4   4   9        154.64        138.41        23.67 o
   5   4   9        284.44        292.02        34.77 o
   6   4   9        222.15        212.36        14.49 o
   7   4   9         19.96         17.34         9.06 o
   8   4   9        301.55        320.31        15.95 o
   9   4   9         46.01         58.07        10.44 o
  -9   5   9         19.86         26.24        15.40 o
  -8   5   9         50.19         20.61        21.00 o
  -7   5   9         73.16         89.76        11.78 o
  -6   5   9        204.52        244.48        13.73 o
  -5   5   9        441.02        386.24        26.75 o
  -4   5   9        601.71        595.86        34.02 o
  -3   5   9        236.26        271.48        19.83 o
  -2   5   9        512.53        449.98        15.03 o
  -1   5   9       1764.49       1561.47        37.69 o
   0   5   9        104.54        137.92        14.12 o
   1   5   9        434.08        479.70        27.50 o
   2   5   9       1132.72       1102.73        46.33 o
   3   5   9       2156.16       2258.09        72.18 o
   4   5   9        279.30        283.63        32.04 o
   5   5   9       1264.03       1314.12        69.12 o
   6   5   9        494.72        469.60        20.56 o
   7   5   9          2.29          5.17        13.29 o
   8   5   9         41.13         30.09        11.14 o
  -9   6   9        538.80        608.14        29.80 o
  -8   6   9          7.33        -21.28        21.28 o
  -7   6   9         19.90         41.22         9.93 o
  -6   6   9       3695.11       3447.53        44.68 o
  -5   6   9        942.06        994.88        46.69 o
  -4   6   9       1196.84       1270.86        52.65 o
  -3   6   9       8388.34       8343.91       100.31 o
  -2   6   9       4269.03       4116.53        93.01 o
  -1   6   9       3596.60       3659.32        49.34 o
   0   6   9       8394.23       9223.62        96.26 o
   1   6   9      28055.76      28544.34       140.15 o
   2   6   9       4566.95       5397.61       105.28 o
   3   6   9      11624.76      11637.17       167.34 o
   4   6   9       3899.48       3834.25       106.98 o
   5   6   9       2864.50       2739.88        99.52 o
   6   6   9         94.89        100.20        12.31 o
   7   6   9        256.67        302.23        20.31 o
   8   6   9        760.81        844.66        32.27 o
  -8   7   9         25.40         17.66        17.32 o
  -7   7   9          0.61          7.29        10.55 o
  -6   7   9          0.05          7.34        10.94 o
  -5   7   9        281.91        282.49        25.26 o
  -4   7   9          6.82         10.83        12.04 o
  -3   7   9        450.79        379.71        27.07 o
  -2   7   9       3060.25       3004.77        89.31 o
  -1   7   9         19.42         10.70        24.78 o
   0   7   9       1270.58       1619.13        36.12 o
   1   7   9        352.52        310.51        18.43 o
   2   7   9       1437.46       1617.38        62.84 o
   3   7   9          6.02         27.40        17.49 o
   4   7   9         35.82         63.04        21.52 o
   5   7   9          7.28         35.53        22.60 o
   6   7   9        167.13        211.44        15.09 o
   7   7   9        149.10        178.32        16.58 o
   8   7   9         38.02         52.58        15.22 o
  -8   8   9          4.38         -8.62        16.76 o
  -7   8   9        232.69        220.90        17.78 o
  -6   8   9        562.61        502.47        28.26 o
  -5   8   9         75.34         60.88        16.24 o
  -4   8   9         26.63          4.84        12.12 o
  -3   8   9       3213.30       3474.61        75.10 o
  -2   8   9        105.43        187.06        32.39 o
  -1   8   9          3.89         38.38        30.42 o
   0   8   9       1633.33       1810.55        42.49 o
   1   8   9       3510.69       3167.40        52.92 o
   2   8   9       2003.22       2061.33        51.74 o
   3   8   9       1815.62       1756.89        73.36 o
   4   8   9          4.94         12.04        19.41 o
   5   8   9        913.02        782.59        32.94 o
   6   8   9         27.02         31.39        15.15 o
   7   8   9        187.80        200.73        16.32 o
   8   8   9        758.93        831.20        37.59 o
  -8   9   9         12.02         -9.75        13.52 o
  -7   9   9         45.08         33.84        19.45 o
  -6   9   9         12.59         21.42        16.13 o
  -5   9   9          0.40         14.38        10.06 o
  -4   9   9          4.76          4.37        13.35 o
  -3   9   9        241.22        275.40        27.49 o
  -2   9   9        695.71        669.28        56.35 o
  -1   9   9         31.83         31.79        35.35 o
   0   9   9         76.20         58.06        15.67 o
   1   9   9          1.69          7.81        11.74 o
   2   9   9        130.11        167.99        19.44 o
   3   9   9       1144.93       1192.90        47.58 o
   4   9   9        431.64        397.55        29.87 o
   5   9   9       2341.81       2253.09        48.23 o
   6   9   9          0.42         11.37        12.70 o
   7   9   9        104.37         86.88        12.81 o
   8   9   9         79.95         91.81        15.62 o
  -8  10   9        146.83        176.02        17.54 o
  -7  10   9         15.64          1.12        10.19 o
  -6  10   9        258.20        240.24        14.06 o
  -5  10   9          3.16          4.72        10.47 o
  -4  10   9        497.85        450.72        33.93 o
  -3  10   9       1842.84       1730.35        61.08 o
  -2  10   9        388.72        338.55        47.79 o
  -1  10   9        248.15        340.96        52.01 o
   0  10   9       2116.15       2145.65        53.71 o
   1  10   9          0.06         11.33        13.47 o
   2  10   9        132.42        134.28        21.75 o
   3  10   9        188.68        204.18        22.71 o
   4  10   9       1587.15       1457.06        38.05 o
   5  10   9        213.45        221.50        22.74 o
   6  10   9       1206.08       1062.13        46.68 o
   7  10   9         39.00         66.68        24.10 o
  -7  11   9        134.06        120.77        18.93 o
  -6  11   9          4.78          5.72         9.27 o
  -5  11   9         20.22          6.78        13.55 o
  -4  11   9         72.88         68.90        12.32 o
  -3  11   9        115.38        105.85        22.19 o
  -2  11   9        139.97        141.49        37.51 o
  -1  11   9        998.23       1081.11        81.39 o
   0  11   9        869.31        760.32        35.82 o
   1  11   9        226.86        250.89        22.58 o
   2  11   9          4.57          8.81        14.60 o
   3  11   9        434.84        505.69        33.88 o
   4  11   9        227.45        204.29        16.60 o
   5  11   9        227.09        215.76        17.59 o
   6  11   9         30.18         33.40        10.62 o
   7  11   9         18.30         16.63         8.44 o
  -7  12   9         12.62         25.00        12.38 o
  -6  12   9         46.33         36.51        10.63 o
  -5  12   9         49.76         91.18        19.67 o
  -4  12   9        130.62        107.35        16.50 o
  -3  12   9        111.09         90.85        13.98 o
  -2  12   9        158.82        135.81        40.70 o
  -1  12   9        483.90        455.76        60.85 o
   0  12   9        307.04        269.32        50.19 o
   1  12   9       1405.00       1289.86        45.94 o
   2  12   9          1.89         -0.51        20.09 o
   3  12   9        491.01        485.87        15.96 o
   4  12   9        279.21        249.63        14.86 o
   5  12   9        109.71         97.57        19.35 o
   6  12   9         49.96         31.52         9.93 o
   7  12   9          6.21          7.12         6.83 o
  -7  13   9         23.26         39.56        11.64 o
  -6  13   9        161.17        131.88        19.13 o
  -5  13   9        124.50        120.34        14.78 o
  -4  13   9          0.29         10.71        14.84 o
  -3  13   9        390.34        337.57        21.55 o
  -2  13   9        758.65        780.11        26.26 o
  -1  13   9        382.51        396.86        57.81 o
   0  13   9       1275.31       1219.52        87.02 o
   1  13   9          0.07          3.31         9.93 o
   2  13   9         43.75         39.02         8.83 o
   3  13   9          4.39         -6.04         7.51 o
   4  13   9        178.66        168.03        22.54 o
   5  13   9         23.10         14.69        14.68 o
   6  13   9          0.24          9.36        13.79 o
  -6  14   9         85.98         73.97        15.49 o
  -5  14   9          5.81         -2.32        14.27 o
  -4  14   9          0.71         19.72        15.91 o
  -3  14   9        335.63        306.10        20.19 o
  -2  14   9        660.74        607.21        21.84 o
  -1  14   9        316.62        344.06        18.90 o
   0  14   9         39.62         27.10        12.58 o
   1  14   9         16.57         20.48        13.87 o
   2  14   9        562.26        521.22        21.46 o
   3  14   9        143.13        123.52        13.45 o
   4  14   9         47.68         34.09        14.74 o
   5  14   9          0.42        -12.34        13.67 o
   6  14   9         43.33         41.44        13.99 o
  -6  15   9          3.06          2.49         7.63 o
  -5  15   9         37.23         44.75        15.80 o
  -4  15   9          6.54         10.17        14.83 o
  -3  15   9          3.38          3.72        14.27 o
  -2  15   9          1.48          6.83         8.91 o
  -1  15   9          1.73         -2.31         9.11 o
   0  15   9         34.44         45.71        14.61 o
   1  15   9         31.92         21.25        15.08 o
   2  15   9        166.73        190.63        15.74 o
   3  15   9          0.73         -0.55         8.38 o
   4  15   9          4.62         11.37        12.84 o
   5  15   9         22.77         58.22        14.68 o
   6  15   9          0.80         -3.41         9.63 o
  -5  16   9         33.57         29.79        13.45 o
  -4  16   9          0.46          1.97        13.95 o
  -3  16   9        447.49        447.88        32.02 o
  -2  16   9        393.16        395.93        20.86 o
  -1  16   9         12.78          9.66        11.84 o
   0  16   9         96.87         83.83        17.94 o
   1  16   9        199.17        162.59        22.80 o
   2  16   9          9.21          8.47        13.04 o
   3  16   9          3.77         13.11         7.99 o
   4  16   9          2.20         20.98        12.33 o
   5  16   9         50.09         54.07        13.26 o
  -4  17   9          3.76         -6.51        12.96 o
  -3  17   9         51.75         62.27        15.66 o
  -2  17   9         61.76         64.50         9.08 o
  -1  17   9          0.39          8.61        12.29 o
   0  17   9          2.70         -3.57        13.60 o
   1  17   9         45.15         52.58        16.16 o
   2  17   9         16.83         27.66        13.51 o
   3  17   9          1.84          3.50         6.70 o
   4  17   9         15.22         19.44        10.18 o
  -4  18   9          5.70         10.82         9.91 o
  -3  18   9        146.90        179.13        18.43 o
  -2  18   9        250.06        267.90        12.49 o
  -1  18   9        171.09        182.32        14.69 o
   0  18   9         39.39         44.00        10.54 o
   1  18   9        493.78        614.93        34.44 o
   2  18   9        104.81        129.98        16.90 o
   3  18   9         11.95         10.98         6.06 o
  -2  19   9         22.89         24.00         6.88 o
  -1  19   9          0.88         -1.46         7.40 o
   0  19   9          6.81          7.35         8.26 o
   1  19   9         19.95         30.06         9.03 o
   2  19   9         61.10         66.68        10.97 o
  -9   0  10          1.04         22.56        14.42 o
  -8   0  10        121.36         96.53        20.46 o
  -7   0  10       1684.03       1636.59        47.02 o
  -6   0  10          0.01          9.55        18.56 o
  -5   0  10       1259.68       1144.12        59.37 o
  -4   0  10         14.44         52.26        16.99 o
  -3   0  10       6673.95       6958.61        77.17 o
  -2   0  10       4651.23       5017.01       112.09 o
  -1   0  10      81549.00      78500.06      1732.08 o
   0   0  10      32727.56      29895.83       401.30 o
   1   0  10       9857.37      10587.97       132.15 o
   2   0  10       1478.76       1490.45        30.88 o
   3   0  10      20237.08      20331.91       713.42 o
   4   0  10         14.55         31.68        16.63 o
   5   0  10        459.07        558.14        44.98 o
   6   0  10        854.00        753.50        56.79 o
   7   0  10        475.82        451.93        23.30 o
   8   0  10         19.96         21.88        16.23 o
   9   0  10          0.22          9.19        11.97 o
  -9   1  10         23.90         43.28        15.69 o
  -8   1  10          0.11          0.14        27.50 o
  -7   1  10          8.67         16.36        11.34 o
  -6   1  10         32.60         37.34        14.24 o
  -5   1  10        147.81        131.35        17.36 o
  -4   1  10       1596.99       1434.54        40.99 o
  -3   1  10        185.37        243.93        11.57 o
  -2   1  10      11211.31      11550.29       159.84 o
  -1   1  10       2681.38       2492.48        88.53 o
   0   1  10        161.19        195.82        25.04 o
   1   1  10       1100.23       1234.51       111.59 o
   2   1  10        444.53        435.43        13.95 o
   3   1  10         30.17         42.76        13.39 o
   4   1  10       1354.78       1448.23        62.22 o
   5   1  10          2.20          4.16        11.88 o
   6   1  10        242.54        228.43        13.85 o
   7   1  10         11.08         14.08         8.73 o
   8   1  10         15.25          3.80         8.06 o
   9   1  10        109.74        135.78        12.49 o
  -9   2  10         38.40         42.91        16.28 o
  -8   2  10         91.74         45.26        19.24 o
  -7   2  10        143.24        147.28        12.25 o
  -6   2  10         86.11         42.80        18.35 o
  -5   2  10        410.63        376.85        25.75 o
  -4   2  10        941.46        966.87        34.62 o
  -3   2  10       2818.53       2891.04        35.85 o
  -2   2  10       7039.12       7040.10        43.86 o
  -1   2  10       4563.23       4898.68       111.51 o
   0   2  10      20469.12      20620.83       282.11 o
   1   2  10        150.56        195.29        15.76 o
   2   2  10        946.15        819.39        31.28 o
   3   2  10        569.15        589.48        22.01 o
   4   2  10        237.28        255.42        19.00 o
   5   2  10        397.03        457.04        29.98 o
   6   2  10         68.39         72.54         9.59 o
   7   2  10        800.60        720.07        29.63 o
   8   2  10         35.25         32.07         9.60 o
   9   2  10          6.12         13.77         8.28 o
  -9   3  10         10.42         40.47        16.31 o
  -8   3  10          9.62        -20.77        21.41 o
  -7   3  10         73.48         82.77        18.19 o
  -6   3  10         42.46         42.31        20.75 o
  -5   3  10         40.13         29.39        18.37 o
  -4   3  10       4786.91       4833.20        76.37 o
  -3   3  10          0.15          5.79         4.91 o
  -2   3  10       3730.30       3800.94        48.73 o
  -1   3  10        295.66        262.33        14.23 o
   0   3  10       5699.29       5949.59        47.19 o
   1   3  10       1918.56       1713.93        38.96 o
   2   3  10          2.51         -1.80         7.38 o
   3   3  10        420.08        382.93        30.17 o
   4   3  10        443.55        344.58        33.31 o
   5   3  10        506.06        505.61        43.87 o
   6   3  10         12.53          6.24         7.32 o
   7   3  10          3.66         11.62        18.75 o
   8   3  10        243.33        321.11        16.15 o
   9   3  10         64.80         92.29         8.23 o
  -9   4  10         49.69         82.57        17.35 o
  -8   4  10         63.30         32.21        19.11 o
  -7   4  10         15.04         12.66        13.28 o
  -6   4  10         23.50         31.41         8.40 o
  -5   4  10        848.26        790.64        54.43 o
  -4   4  10        156.50        117.25        14.78 o
  -3   4  10       2786.56       3055.48        37.74 o
  -2   4  10       1837.25       1731.65        25.15 o
  -1   4  10          0.44         11.48         9.58 o
   0   4  10        167.51        218.16        10.99 o
   1   4  10       1356.68       1349.13        35.08 o
   2   4  10        307.91        268.34        23.24 o
   3   4  10       4653.53       4582.57        99.43 o
   4   4  10        230.42        217.11        28.56 o
   5   4  10       1258.80       1209.02        66.27 o
   6   4  10          0.92         -0.56         7.55 o
   7   4  10         34.97         32.03        10.63 o
   8   4  10         33.83         44.48         9.22 o
   9   4  10          0.52         13.02         7.98 o
  -9   5  10        116.95        161.94        20.17 o
  -8   5  10         79.37         51.44        19.90 o
  -7   5  10        169.33        162.08        16.28 o
  -6   5  10        337.24        337.40        15.58 o
  -5   5  10       1780.16       1769.45        80.67 o
  -4   5  10         45.63         83.77        16.63 o
  -3   5  10      11534.33      11736.03        85.96 o
  -2   5  10          0.58          3.56         5.14 o
  -1   5  10       3540.04       3270.34        66.90 o
   0   5  10          9.16         24.52         6.74 o
   1   5  10       9909.34      10205.39        95.38 o
   2   5  10       6312.25       7151.25       116.65 o
   3   5  10         43.11         28.31        17.32 o
   4   5  10         63.47         37.43        17.84 o
   5   5  10         67.58         52.18        22.12 o
   6   5  10        225.45        223.80        14.99 o
   7   5  10         33.73         25.57        15.12 o
   8   5  10         60.75         68.93        12.40 o
  -9   6  10         33.87         72.20        16.10 o
  -8   6  10         29.78         -5.07        18.85 o
  -7   6  10         12.08        -15.85        34.42 o
  -6   6  10          0.69         15.82        11.53 o
  -5   6  10          1.14         24.17        22.16 o
  -4   6  10        683.55        755.48        34.70 o
  -3   6  10       2385.01       2769.26        59.34 o
  -2   6  10       1089.44       1480.22        58.66 o
  -1   6  10        232.88        160.01        18.07 o
   0   6  10       1963.58       2177.10        43.27 o
   1   6  10       7330.78       8278.68        95.86 o
   2   6  10        413.33        462.93        34.82 o
   3   6  10       1653.48       1918.46        71.31 o
   4   6  10         10.89         51.10        20.73 o
   5   6  10         84.84         82.41        25.83 o
   6   6  10        469.25        460.73        20.34 o
   7   6  10         10.45         -1.50        13.63 o
   8   6  10        172.15        196.44        16.69 o
  -8   7  10         82.99         78.31        19.54 o
  -7   7  10        454.48        373.94        22.25 o
  -6   7  10        507.88        510.81        36.65 o
  -5   7  10        881.15        794.09        39.32 o
  -4   7  10        298.33        273.29        24.40 o
  -3   7  10       8520.51       8620.35       145.26 o
  -2   7  10       1444.36       1159.62        59.25 o
  -1   7  10      10786.38      10328.58       246.65 o
   0   7  10        301.44        247.07        16.94 o
   1   7  10      16528.11      18259.39       115.51 o
   2   7  10         63.45        117.11        23.55 o
   3   7  10         50.33         18.79        17.39 o
   4   7  10       4450.87       4580.35       121.72 o
   5   7  10       1806.64       1611.19        78.77 o
   6   7  10       1203.03       1084.32        30.17 o
   7   7  10        619.27        610.89        20.74 o
   8   7  10        145.87        173.87        21.66 o
  -8   8  10         24.45         10.87        15.24 o
  -7   8  10         23.80          6.15        16.93 o
  -6   8  10         39.99         54.31        14.64 o
  -5   8  10        711.90        711.51        56.34 o
  -4   8  10        754.04        659.54        36.21 o
  -3   8  10        410.21        350.94        28.24 o
  -2   8  10       3530.19       3795.32       114.90 o
  -1   8  10       2863.01       2876.27       105.40 o
   0   8  10        891.38        880.85        30.92 o
   1   8  10        404.27        561.98        24.39 o
   2   8  10        254.24        277.38        21.94 o
   3   8  10        727.18        754.75        50.31 o
   4   8  10        107.91         94.97        23.96 o
   5   8  10        139.03        129.16        16.89 o
   6   8  10          3.59          0.64        12.87 o
   7   8  10        147.46        149.30        14.77 o
   8   8  10        108.14        136.09        19.66 o
  -8   9  10          0.17        -13.27        13.75 o
  -7   9  10          0.19        -11.51        11.51 o
  -6   9  10         19.74          9.42        15.21 o
  -5   9  10        127.86        142.22        14.70 o
  -4   9  10        110.75         88.77        18.45 o
  -3   9  10       2669.97       2357.96        93.60 o
  -2   9  10         48.53         37.90        27.54 o
  -1   9  10         25.78         11.54        30.38 o
   0   9  10        227.20        226.54        20.79 o
   1   9  10        178.75        193.70        26.37 o
   2   9  10        656.31        674.64        33.02 o
   3   9  10         74.09         83.27        16.16 o
   4   9  10         13.08         11.84        14.47 o
   5   9  10        117.20        146.02        15.02 o
   6   9  10         66.89         73.35        18.24 o
   7   9  10         27.21         37.93        11.17 o
   8   9  10          0.22         20.23        13.13 o
  -8  10  10        100.21         95.39        14.77 o
  -7  10  10         67.25         92.51        12.81 o
  -6  10  10          0.05         -9.65         9.65 o
  -5  10  10        339.12        309.31        19.73 o
  -4  10  10       1541.54       1322.04        55.47 o
  -3  10  10         14.99         16.83        17.26 o
  -2  10  10          0.24          0.56        29.45 o
  -1  10  10        596.53        471.39        56.23 o
   0  10  10        940.32        907.05        36.66 o
   1  10  10        279.50        257.77        22.05 o
   2  10  10       1203.59       1243.21        47.05 o
   3  10  10        376.23        430.04        30.27 o
   4  10  10        144.80        165.21        15.36 o
   5  10  10        104.89        122.20        14.90 o
   6  10  10        110.46        138.98        21.04 o
   7  10  10        775.91        817.45        30.01 o
  -7  11  10         14.55         14.28        13.76 o
  -6  11  10         33.41         49.91        12.03 o
  -5  11  10          1.64         11.95        13.05 o
  -4  11  10         90.85         82.65        13.40 o
  -3  11  10         11.72          2.21        17.22 o
  -2  11  10         25.97         54.61        36.58 o
  -1  11  10        111.69        122.30        43.74 o
   0  11  10        835.54        949.45        53.00 o
   1  11  10        756.06        806.63        35.80 o
   2  11  10        570.32        639.89        39.66 o
   3  11  10         15.51         30.47        15.89 o
   4  11  10        575.65        562.81        36.93 o
   5  11  10        263.13        245.21        18.40 o
   6  11  10        295.86        286.14        18.09 o
   7  11  10         61.52         62.66        10.01 o
  -7  12  10        133.37        145.21        17.82 o
  -6  12  10         44.60         16.49        13.25 o
  -5  12  10          0.31          1.23        10.36 o
  -4  12  10       2338.69       1997.71        47.23 o
  -3  12  10        133.33        121.43        15.02 o
  -2  12  10        307.13        357.77        58.83 o
  -1  12  10        893.27        922.33        78.46 o
   0  12  10       1424.92       1341.69        88.93 o
   1  12  10        199.66        156.40        20.69 o
   2  12  10        673.08        535.37        65.81 o
   3  12  10       1088.64        999.31        22.36 o
   4  12  10          3.63          2.63         9.12 o
   5  12  10        227.09        245.25        26.19 o
   6  12  10        378.43        396.49        19.68 o
   7  12  10        121.32        137.87        10.83 o
  -7  13  10        140.90        147.17        16.09 o
  -6  13  10          8.18          1.52        12.07 o
  -5  13  10         90.96        101.70        14.12 o
  -4  13  10         43.73         33.27        11.89 o
  -3  13  10        604.59        587.45        27.30 o
  -2  13  10         13.16         18.78         7.34 o
  -1  13  10        581.96        574.68        30.38 o
   0  13  10        115.30         67.81        36.96 o
   1  13  10          5.72         -2.12         9.71 o
   2  13  10          9.88         14.83         7.91 o
   3  13  10         28.40         32.97         6.98 o
   4  13  10        136.11        140.09        20.92 o
   5  13  10         48.16         52.15        16.67 o
   6  13  10          3.60          1.10        12.66 o
  -6  14  10          4.86         16.39        12.83 o
  -5  14  10        335.01        300.06        27.35 o
  -4  14  10        479.12        384.12        21.68 o
  -3  14  10        521.74        483.01        23.85 o
  -2  14  10        225.76        207.55        14.23 o
  -1  14  10        141.52        133.68        13.51 o
   0  14  10        350.74        310.27        23.89 o
   1  14  10         15.33         14.41        13.20 o
   2  14  10        372.83        305.65        16.25 o
   3  14  10        244.42        231.26        16.83 o
   4  14  10         25.00         41.28        15.69 o
   5  14  10         18.19         18.98        14.20 o
   6  14  10         37.91         43.57        13.12 o
  -6  15  10          2.35          6.75        15.80 o
  -5  15  10          0.79         13.98        14.49 o
  -4  15  10        185.28        213.57        24.94 o
  -3  15  10          5.12          5.09        15.32 o
  -2  15  10         30.83         24.35         9.60 o
  -1  15  10        120.53        131.15        14.03 o
   0  15  10          0.03         -8.41        13.35 o
   1  15  10         15.84         12.78        14.16 o
   2  15  10         12.06         17.25        12.47 o
   3  15  10          0.05          2.68         8.18 o
   4  15  10          1.36         11.50        13.56 o
   5  15  10         23.22         52.17        13.93 o
  -5  16  10         28.55         35.30        13.36 o
  -4  16  10         27.10         20.12        14.70 o
  -3  16  10          0.07         -2.18        13.56 o
  -2  16  10        409.57        414.73        21.01 o
  -1  16  10          0.29          2.85         9.88 o
   0  16  10          2.35         -1.87        12.72 o
   1  16  10         22.81         27.86        15.33 o
   2  16  10          6.16         17.08        14.00 o
   3  16  10          3.91          9.44         7.58 o
   4  16  10          2.84         15.27        12.10 o
   5  16  10          5.92         -0.84        10.12 o
  -4  17  10          0.32          5.68        12.45 o
  -3  17  10        137.57        130.78        19.09 o
  -2  17  10         17.49         20.07         7.39 o
  -1  17  10         42.25         46.64        14.61 o
   0  17  10          0.20          9.45        13.87 o
   1  17  10         98.74        130.28        21.14 o
   2  17  10         39.31         56.95        15.36 o
   3  17  10          1.37         11.82         7.43 o
   4  17  10         14.61         17.48        10.14 o
  -4  18  10        122.94        137.39        15.60 o
  -3  18  10         24.05         26.79        11.46 o
  -2  18  10         50.90         59.04         7.91 o
  -1  18  10         14.58         18.14         9.27 o
   0  18  10          0.47         -7.03        13.28 o
   1  18  10         12.89         15.62        13.29 o
   2  18  10          6.63         10.67        16.06 o
   3  18  10         19.00         18.42        10.00 o
  -2  19  10          3.65          8.78         6.01 o
  -1  19  10        109.17        109.42        11.06 o
   0  19  10        176.25        208.26        14.07 o
   1  19  10        400.71        461.00        18.95 o
   2  19  10         89.38        112.87        10.11 o
  -9   1  11          6.91         56.80        16.62 o
  -8   1  11        229.43        215.64        34.71 o
  -7   1  11        122.66        111.85        10.15 o
  -6   1  11        418.98        361.24        27.59 o
  -5   1  11       1358.30       1315.26        45.04 o
  -4   1  11       5679.46       5411.53        78.56 o
  -3   1  11        449.66        501.46        15.48 o
  -2   1  11        705.60        716.95        18.65 o
  -1   1  11      23675.42      23312.78       209.72 o
   0   1  11       1658.67       1275.89        72.17 o
   1   1  11        178.00        202.49        12.63 o
   2   1  11       3882.20       3250.24        52.48 o
   3   1  11        230.47        206.15        22.54 o
   4   1  11       1278.55       1244.25        41.30 o
   5   1  11          7.87          8.87        12.24 o
   6   1  11        824.85        845.59        24.75 o
   7   1  11        109.55         75.98        10.73 o
   8   1  11          0.12         11.63         8.34 o
   9   1  11         97.29        104.29        16.32 o
  -9   2  11          1.41         29.47        16.04 o
  -8   2  11         24.65         31.84        19.78 o
  -7   2  11        142.97        140.21        12.13 o
  -6   2  11        405.14        308.50        37.50 o
  -5   2  11        206.91        195.72        20.10 o
  -4   2  11       1885.75       1987.04        48.69 o
  -3   2  11       1652.75       1593.67        27.27 o
  -2   2  11        756.28        792.68        23.94 o
  -1   2  11        356.62        350.17        21.77 o
   0   2  11      26432.29      26906.96       308.17 o
   1   2  11       6870.84       6961.94        53.80 o
   2   2  11        940.69        961.44        21.27 o
   3   2  11        833.96        859.06        42.99 o
   4   2  11         26.50         37.32        17.80 o
   5   2  11        455.59        438.83        45.55 o
   6   2  11          0.57          0.13         6.95 o
   7   2  11         22.81         13.41        10.42 o
   8   2  11         11.15         14.26         8.41 o
   9   2  11         54.06         64.68        11.49 o
  -9   3  11        178.10        228.96        22.27 o
  -8   3  11          4.78        -20.08        20.08 o
  -7   3  11          1.58          6.53        12.69 o
  -6   3  11        148.50        178.97        31.23 o
  -5   3  11        981.10        980.00        58.89 o
  -4   3  11       1304.54       1312.37        40.65 o
  -3   3  11       3074.32       3098.22        33.00 o
  -2   3  11          2.42         23.51         4.48 o
  -1   3  11        275.46        336.07        12.91 o
   0   3  11       3487.68       3309.35        36.20 o
   1   3  11         73.81         78.70         7.85 o
   2   3  11        953.36        958.74        26.53 o
   3   3  11       2033.58       1918.97        63.81 o
   4   3  11        406.63        434.09        36.75 o
   5   3  11        561.33        622.17        48.07 o
   6   3  11        166.02        170.38        12.50 o
   7   3  11        242.51        213.93        23.26 o
   8   3  11         14.80         18.00         8.64 o
   9   3  11         90.24        114.10         8.48 o
  -9   4  11         28.01         45.18        16.87 o
  -8   4  11        113.02         98.24        22.50 o
  -7   4  11         71.65         98.02        14.50 o
  -6   4  11        989.09        885.98        23.38 o
  -5   4  11       1252.99       1159.85        64.40 o
  -4   4  11       1319.35       1552.88        43.55 o
  -3   4  11        484.80        534.60        16.83 o
  -2   4  11       2159.91       2072.41        28.45 o
  -1   4  11          1.12          1.46         6.78 o
   0   4  11       1368.70       1657.05        36.74 o
   1   4  11         41.97        119.90        16.86 o
   2   4  11        206.87        153.23        20.29 o
   3   4  11          2.47         -0.12        14.84 o
   4   4  11        417.59        438.66        38.13 o
   5   4  11        365.92        330.36        38.26 o
   6   4  11        976.02        829.06        24.24 o
   7   4  11         14.07         27.60        10.38 o
   8   4  11         22.89         32.67         8.61 o
  -9   5  11         57.42         84.42        17.29 o
  -8   5  11          9.62          2.27        20.38 o
  -7   5  11         17.85        -11.59        28.27 o
  -6   5  11        243.40        261.80        14.44 o
  -5   5  11          0.04         33.03        20.73 o
  -4   5  11        277.89        359.62        24.18 o
  -3   5  11       2368.98       2668.14        36.98 o
  -2   5  11        827.65        972.85        32.09 o
  -1   5  11       1624.20       1826.05        30.28 o
   0   5  11        416.80        406.70        15.42 o
   1   5  11       4468.19       4554.21        54.84 o
   2   5  11        115.35        113.51        19.97 o
   3   5  11        987.40       1116.40        53.53 o
   4   5  11       1190.56       1190.25        61.03 o
   5   5  11         78.84         90.03        26.80 o
   6   5  11        120.83        101.25        11.65 o
   7   5  11        369.97        382.16        31.51 o
   8   5  11          6.51         -1.59        10.77 o
  -8   6  11        292.05        273.05        28.30 o
  -7   6  11        115.45        104.31        21.70 o
  -6   6  11        229.21        185.02        12.41 o
  -5   6  11       3631.10       3547.44       116.68 o
  -4   6  11        187.70        211.98        20.09 o
  -3   6  11       3004.55       2996.91        83.01 o
  -2   6  11        544.72        523.45        38.04 o
  -1   6  11       4004.93       3948.34       113.22 o
   0   6  11       4557.21       4500.75        53.02 o
   1   6  11       8015.56       9716.11       104.96 o
   2   6  11       7446.25       7312.67       127.03 o
   3   6  11        276.63        320.27        32.27 o
   4   6  11          1.75         28.51        20.16 o
   5   6  11       4874.77       4994.97       136.11 o
   6   6  11          4.32          7.21         8.83 o
   7   6  11         46.15         61.62        16.99 o
   8   6  11        472.90        532.71        22.95 o
  -8   7  11         76.52         69.16        19.03 o
  -7   7  11         65.29         29.77        21.43 o
  -6   7  11          4.26         22.49        13.34 o
  -5   7  11        407.80        397.36        29.19 o
  -4   7  11        965.97       1001.07        62.58 o
  -3   7  11        241.40        299.29        24.56 o
  -2   7  11         27.05          2.12        20.87 o
  -1   7  11        299.28        257.97        24.51 o
   0   7  11         50.60         74.89        12.86 o
   1   7  11          3.71          4.68         9.75 o
   2   7  11        740.63        840.84        48.32 o
   3   7  11       1138.98       1247.04        61.02 o
   4   7  11       1447.44       1484.59        72.20 o
   5   7  11        181.49        192.84        20.85 o
   6   7  11         57.43         76.85        12.41 o
   7   7  11         78.82         98.73        10.88 o
   8   7  11          6.73          9.87         9.11 o
  -8   8  11         31.20         49.51        10.72 o
  -7   8  11          3.68         -1.54        15.51 o
  -6   8  11        302.46        262.76        27.17 o
  -5   8  11        815.41        792.07        35.10 o
  -4   8  11          3.46          4.87        13.87 o
  -3   8  11        239.99        192.20        22.42 o
  -2   8  11       3440.09       3499.28       112.47 o
  -1   8  11       4573.83       4701.87       135.11 o
   0   8  11        786.10        803.21        29.81 o
   1   8  11       1899.05       1916.93        42.12 o
   2   8  11          6.69          0.63        12.02 o
   3   8  11        759.96        816.44        52.43 o
   4   8  11          8.43         13.76        18.57 o
   5   8  11       2920.19       2825.21        70.30 o
   6   8  11        121.36        115.26        19.60 o
   7   8  11        127.39        133.80        14.00 o
   8   8  11        103.86        107.69        17.60 o
  -8   9  11         13.87         16.07        11.79 o
  -7   9  11        119.62        104.68        13.80 o
  -6   9  11        105.53         99.82        20.24 o
  -5   9  11        796.51        752.00        35.20 o
  -4   9  11        225.29        220.42        25.32 o
  -3   9  11         60.95         31.86        21.20 o
  -2   9  11        527.79        352.53        45.85 o
  -1   9  11         86.07         54.77        34.01 o
   0   9  11        828.35        835.54        42.51 o
   1   9  11        110.61        138.50        16.82 o
   2   9  11        222.01        239.00        21.94 o
   3   9  11        162.30        177.87        20.66 o
   4   9  11        798.63        619.26        76.67 o
   5   9  11        375.65        398.49        22.02 o
   6   9  11        110.94         88.64        19.36 o
   7   9  11       1086.19       1107.52        31.63 o
   8   9  11        113.46        129.68        16.80 o
  -8  10  11         65.54         85.91         9.53 o
  -7  10  11         12.58         11.84         9.75 o
  -6  10  11         36.99         33.91        10.42 o
  -5  10  11         49.96         24.54        11.55 o
  -4  10  11        130.91         97.21        13.22 o
  -3  10  11         36.21         32.15        18.44 o
  -2  10  11        343.13        326.64        47.48 o
  -1  10  11        654.46        627.77        62.81 o
   0  10  11       2735.00       2760.11        75.96 o
   1  10  11        386.61        460.84        26.80 o
   2  10  11       1187.92       1219.08        46.68 o
   3  10  11        124.57         95.19        18.66 o
   4  10  11         22.45         31.86         9.92 o
   5  10  11        847.98        823.77        35.14 o
   6  10  11        148.30        104.00        19.41 o
   7  10  11        352.51        407.58        19.62 o
  -7  11  11          1.10         -6.66        14.67 o
  -6  11  11         89.80         92.85        18.26 o
  -5  11  11        600.31        507.39        24.15 o
  -4  11  11       1787.35       1551.87        41.40 o
  -3  11  11          0.14          8.50        16.61 o
  -2  11  11        262.35        199.03        44.08 o
  -1  11  11       3014.35       3026.13       129.18 o
   0  11  11        718.48        765.84        44.70 o
   1  11  11        387.63        351.66        25.73 o
   2  11  11        842.00        813.14        41.18 o
   3  11  11         18.52         37.38        16.20 o
   4  11  11          0.01          5.17         8.92 o
   5  11  11          4.68          3.83         9.79 o
   6  11  11        184.01        202.83        16.08 o
   7  11  11         98.61        105.35        11.11 o
  -7  12  11          6.86         12.69        11.73 o
  -6  12  11          0.68          8.47        13.17 o
  -5  12  11        227.51        210.55        22.29 o
  -4  12  11         65.43         81.81        14.09 o
  -3  12  11        536.71        512.17        25.28 o
  -2  12  11        577.53        527.72        63.53 o
  -1  12  11         28.03         44.72        39.18 o
   0  12  11        139.80        151.58        43.82 o
   1  12  11        175.73        154.47        25.43 o
   2  12  11         11.50          5.72        16.22 o
   3  12  11         21.54         28.55         7.88 o
   4  12  11        263.63        276.69        18.59 o
   5  12  11        222.62        214.18        25.04 o
   6  12  11        332.91        337.61        29.52 o
   7  12  11         50.07         69.36         8.78 o
  -7  13  11         26.67         14.52         9.74 o
  -6  13  11         15.44         13.18        12.70 o
  -5  13  11         54.14         55.68        18.04 o
  -4  13  11       1065.89        937.33        62.71 o
  -3  13  11         64.15         62.71        10.86 o
  -2  13  11        236.52        194.73        13.70 o
  -1  13  11       3146.21       3206.83       129.10 o
   0  13  11          0.39          2.87        25.98 o
   1  13  11        144.63        136.29        16.95 o
   2  13  11       1081.74       1041.04        37.82 o
   3  13  11        290.27        274.72        12.94 o
   4  13  11         61.00         68.34        17.62 o
   5  13  11        254.15        205.66        23.41 o
   6  13  11         22.94         22.45        13.77 o
  -6  14  11        108.71        113.88        16.51 o
  -5  14  11        201.72        219.52        24.22 o
  -4  14  11          7.20          2.75        14.62 o
  -3  14  11         71.82         35.20        16.41 o
  -2  14  11         44.37         34.58         8.72 o
  -1  14  11         53.63         64.29        10.92 o
   0  14  11        243.45        252.97        34.09 o
   1  14  11         27.67         18.48        12.62 o
   2  14  11          6.32          0.80         8.33 o
   3  14  11        140.03        125.97        13.22 o
   4  14  11          7.90          9.72        13.51 o
   5  14  11         64.04         53.64        15.94 o
   6  14  11         70.49         56.48        13.64 o
  -6  15  11          2.57         -3.92        13.38 o
  -5  15  11         21.20         74.64        16.67 o
  -4  15  11         22.17         33.18        16.76 o
  -3  15  11         61.37         76.35        18.98 o
  -2  15  11         70.77         81.01        12.14 o
  -1  15  11         11.56         10.50         8.57 o
   0  15  11        106.30        107.59        19.43 o
   1  15  11         32.98         50.93        17.17 o
   2  15  11          1.99         -6.18        14.25 o
   3  15  11         93.86        102.74        12.31 o
   4  15  11         69.78         99.78        18.03 o
   5  15  11          4.80         -6.65        11.47 o
  -5  16  11         42.10         41.87        13.64 o
  -4  16  11          9.56          9.42        14.62 o
  -3  16  11          4.10          2.69        14.55 o
  -2  16  11         40.55         52.51        10.36 o
  -1  16  11        168.92        173.63        36.74 o
   0  16  11          0.21          3.43        13.05 o
   1  16  11          5.33         -2.88        13.75 o
   2  16  11         10.56          8.22        12.87 o
   3  16  11          1.83         -1.67         7.49 o
   4  16  11          3.59          8.31        11.86 o
   5  16  11          3.41          5.83        10.31 o
  -4  17  11        132.17        106.68        16.47 o
  -3  17  11         83.91        100.03        17.10 o
  -2  17  11         32.73         29.51         7.53 o
  -1  17  11         63.69         69.86        15.79 o
   0  17  11          0.38          1.66        12.29 o
   1  17  11         26.19         33.65        15.18 o
   2  17  11         26.93         23.53        13.28 o
   3  17  11          1.54         -5.59         6.69 o
   4  17  11          0.43          9.72         9.30 o
  -3  18  11         12.53         17.76        11.36 o
  -2  18  11        182.97        203.47        11.11 o
  -1  18  11         25.25         26.48         9.20 o
   0  18  11        120.54        177.02        21.29 o
   1  18  11          9.85         14.50        13.67 o
   2  18  11        102.17         99.09        15.95 o
   3  18  11          2.84          9.34         6.10 o
  -2  19  11         22.49         24.41         6.56 o
  -1  19  11         78.57         80.12         9.68 o
   0  19  11         18.86         26.38         8.56 o
   1  19  11          0.08          6.04         7.68 o
   2  19  11          5.35          8.78         7.70 o
  -9   0  12        106.99        189.45        20.02 o
  -8   0  12         85.52         93.43        21.67 o
  -7   0  12        846.67        733.80        42.48 o
  -6   0  12        140.62        145.92        27.67 o
  -5   0  12       5349.76       5145.18       123.96 o
  -4   0  12       6803.76       6441.89        88.27 o
  -3   0  12       1293.72       1370.93        35.93 o
  -2   0  12      29451.73      30738.40       312.68 o
  -1   0  12      25335.36      25529.06       480.10 o
   0   0  12      12625.28      13006.83       290.29 o
   1   0  12      40651.64      43042.92       265.23 o
   2   0  12       2134.54       2200.65        40.28 o
   3   0  12        926.56        951.35        44.04 o
   4   0  12        797.79        681.16        44.75 o
   5   0  12          3.55         10.97        16.19 o
   6   0  12        394.83        356.69        24.08 o
   7   0  12        102.12        106.67        13.97 o
   8   0  12         28.18         25.21        16.19 o
   9   0  12        365.65        397.45        25.34 o
  -9   1  12          4.09         27.13        22.07 o
  -8   1  12         53.77         43.28        13.34 o
  -7   1  12        245.91        233.43        14.27 o
  -6   1  12        170.79        126.68        18.85 o
  -5   1  12         89.00         72.12        14.97 o
  -4   1  12         57.68         72.08         9.70 o
  -3   1  12        811.72        833.38        19.84 o
  -2   1  12       2257.36       2393.70        67.86 o
  -1   1  12        458.17        414.23        24.51 o
   0   1  12        363.53        394.96        39.05 o
   1   1  12       1938.44       2121.73        30.03 o
   2   1  12        652.81        741.22        19.12 o
   3   1  12         57.18         60.67        16.13 o
   4   1  12          0.44          6.55        11.52 o
   5   1  12         38.86         24.17        12.06 o
   6   1  12        169.35        155.12        12.30 o
   7   1  12          5.69          3.28        10.56 o
   8   1  12          1.01          4.53         8.12 o
   9   1  12        143.03        151.51        12.34 o
  -9   2  12         50.10         74.67        17.55 o
  -8   2  12         15.69         13.53        22.88 o
  -7   2  12          6.10          5.70         8.78 o
  -6   2  12         20.16         -5.65        17.31 o
  -5   2  12         21.47         31.42        12.30 o
  -4   2  12        194.49        221.96        13.56 o
  -3   2  12       2098.17       2153.63        31.90 o
  -2   2  12        489.15        541.33        15.93 o
  -1   2  12         17.23          6.94        10.89 o
   0   2  12         46.99         31.79        10.31 o
   1   2  12       2782.09       2661.48        34.96 o
   2   2  12        480.35        475.15        16.93 o
   3   2  12       1205.64       1187.40        50.27 o
   4   2  12        129.42         89.99        22.38 o
   5   2  12        643.43        660.64        36.64 o
   6   2  12         63.52         69.08         9.56 o
   7   2  12          7.77          5.69        10.09 o
   8   2  12        109.41        110.11        11.28 o
   9   2  12         82.03         91.47        10.52 o
  -9   3  12         27.60         81.61        18.18 o
  -8   3  12         77.22         81.68        21.88 o
  -7   3  12        187.66        195.35        38.02 o
  -6   3  12        990.85        974.24        37.49 o
  -5   3  12        153.36        150.62        27.28 o
  -4   3  12        702.72        691.00        30.25 o
  -3   3  12       1408.78       1367.17        22.86 o
  -2   3  12       1008.86       1157.36        24.26 o
  -1   3  12       3186.50       3222.21        44.57 o
   0   3  12         13.11         12.43         6.64 o
   1   3  12       1501.42       1670.17        36.90 o
   2   3  12       8376.46       8410.45        78.84 o
   3   3  12        803.19        894.77        45.28 o
   4   3  12          0.99         19.91        17.84 o
   5   3  12        329.86        371.71        39.14 o
   6   3  12        802.99        775.46        23.92 o
   7   3  12         25.84         20.98        10.29 o
   8   3  12        106.79        110.94        11.04 o
  -9   4  12        109.33        149.62        19.93 o
  -8   4  12        167.84        151.12        24.33 o
  -7   4  12         40.92         81.86        20.94 o
  -6   4  12         47.91         36.02         8.68 o
  -5   4  12          5.52          6.18        15.89 o
  -4   4  12        110.55        131.64        25.11 o
  -3   4  12        583.46        564.01        17.49 o
  -2   4  12       1308.59       1207.90        22.31 o
  -1   4  12       4286.13       4558.77        59.07 o
   0   4  12        175.19        182.35        11.32 o
   1   4  12       1578.02       1538.03        35.58 o
   2   4  12        151.04        175.36        14.77 o
   3   4  12       3477.53       3561.25        91.07 o
   4   4  12        148.87        181.64        27.17 o
   5   4  12        818.34        767.44        54.93 o
   6   4  12          6.70         13.56         7.08 o
   7   4  12         30.89         37.57        10.92 o
   8   4  12          2.03         11.11         7.87 o
  -9   5  12        150.19        179.99        20.69 o
  -8   5  12         25.90         -5.96        20.54 o
  -7   5  12         18.43         -4.17        21.25 o
  -6   5  12       3469.71       3255.01        47.67 o
  -5   5  12       1496.86       1344.62        71.38 o
  -4   5  12        258.38        280.10        21.50 o
  -3   5  12       1450.82       1600.85        29.40 o
  -2   5  12       1423.27       1376.93        27.84 o
  -1   5  12       1421.13       1380.65        38.82 o
   0   5  12          1.20          1.43         8.00 o
   1   5  12       6910.00       7050.20        83.16 o
   2   5  12         65.22        114.42        21.72 o
   3   5  12       7591.68       7879.75       138.82 o
   4   5  12       1827.19       1608.22        70.95 o
   5   5  12       3778.45       3745.35       117.86 o
   6   5  12         76.95         60.48         9.02 o
   7   5  12          3.69          0.05        14.27 o
   8   5  12        225.23        230.53        17.08 o
  -8   6  12          8.65        -12.12        12.12 o
  -7   6  12         78.54        102.15        28.68 o
  -6   6  12          1.00          4.31        11.46 o
  -5   6  12         17.22         38.77        22.35 o
  -4   6  12        226.45        214.46        25.54 o
  -3   6  12         51.38         46.00         7.83 o
  -2   6  12        450.82        533.40        40.61 o
  -1   6  12        249.53        266.52        22.84 o
   0   6  12       1079.07       1128.45        27.54 o
   1   6  12         68.06         55.68        14.73 o
   2   6  12        304.28        393.99        33.94 o
   3   6  12         32.10         43.97        19.63 o
   4   6  12         25.77         42.48        22.02 o
   5   6  12         56.39         59.82        23.80 o
   6   6  12         32.73         30.75         8.74 o
   7   6  12        198.73        229.19        17.40 o
   8   6  12        141.49        138.90        24.06 o
  -8   7  12         33.64         35.48        14.48 o
  -7   7  12        149.89        126.59        15.50 o
  -6   7  12       1308.52       1127.64        31.88 o
  -5   7  12        764.89        727.38        57.00 o
  -4   7  12        325.98        330.25        26.07 o
  -3   7  12        271.77        322.31        25.79 o
  -2   7  12      18703.82      17902.93       235.36 o
  -1   7  12       4498.20       4766.19        84.60 o
   0   7  12       5076.82       5745.91        90.14 o
   1   7  12       2236.25       2132.27        41.03 o
   2   7  12        498.72        632.46        43.75 o
   3   7  12        109.65        138.16        26.82 o
   4   7  12       3712.44       3515.18       109.22 o
   5   7  12       1079.00       1086.41        38.33 o
   6   7  12        306.47        311.00        19.39 o
   7   7  12        570.99        568.15        23.77 o
   8   7  12        656.44        733.26        24.43 o
  -8   8  12         17.08         19.58        16.00 o
  -7   8  12          5.72        -12.39        12.39 o
  -6   8  12          0.08        -19.68        19.68 o
  -5   8  12         34.93         17.44        18.68 o
  -4   8  12        345.98        354.39        28.69 o
  -3   8  12        850.30        853.16        41.24 o
  -2   8  12          0.08        -23.56        27.37 o
  -1   8  12       1077.88       1153.25        71.82 o
   0   8  12       4588.33       4888.12        89.62 o
   1   8  12        340.33        360.52        20.81 o
   2   8  12         49.30         56.05        14.98 o
   3   8  12         17.58         36.75        20.94 o
   4   8  12         33.01         53.95        20.75 o
   5   8  12        329.02        347.79        23.70 o
   6   8  12          9.98         11.85        13.97 o
   7   8  12         25.75         23.12        10.10 o
   8   8  12          1.92         12.36        12.76 o
  -8   9  12         30.63         42.89         9.53 o
  -7   9  12         11.87         22.41        10.81 o
  -6   9  12         97.96         85.77        18.84 o
  -5   9  12        333.32        289.74        15.50 o
  -4   9  12         79.27         64.13        18.14 o
  -3   9  12         26.24         46.89        18.42 o
  -2   9  12        432.40        501.32        53.27 o
  -1   9  12       1653.75       1641.99        88.66 o
   0   9  12       2934.06       2870.76        74.23 o
   1   9  12       2921.23       3167.00        58.10 o
   2   9  12        539.44        573.56        31.23 o
   3   9  12         85.94         69.51        19.58 o
   4   9  12        225.11        174.87        21.76 o
   5   9  12       1176.89       1049.56        34.02 o
   6   9  12         13.12         14.30        14.84 o
   7   9  12          4.56          7.04         9.43 o
   8   9  12         85.37        127.68        16.17 o
  -8  10  12          2.51         26.29         7.89 o
  -7  10  12         14.88         15.49        10.26 o
  -6  10  12          2.82          7.32         9.27 o
  -5  10  12        139.99        127.46        11.80 o
  -4  10  12         21.67         10.67        11.56 o
  -3  10  12        223.62        250.12        32.60 o
  -2  10  12        794.35        775.96        66.79 o
  -1  10  12          1.69         22.66        32.56 o
   0  10  12         72.73         91.26        22.50 o
   1  10  12        300.97        247.82        21.38 o
   2  10  12        249.09        255.77        24.04 o
   3  10  12        246.66        269.63        25.32 o
   4  10  12        361.54        363.52        20.43 o
   5  10  12         69.95         60.65        18.16 o
   6  10  12         13.73         14.06         9.89 o
   7  10  12          2.82         -0.55         9.04 o
  -7  11  12         21.48          9.72        13.17 o
  -6  11  12         52.91         51.46        15.83 o
  -5  11  12          0.26         -4.99        10.05 o
  -4  11  12         24.41         28.75        12.16 o
  -3  11  12         76.64         71.76        21.68 o
  -2  11  12        555.67        472.30        58.67 o
  -1  11  12        254.04        229.99        46.65 o
   0  11  12         45.35         41.66        19.97 o
   1  11  12        311.63        311.27        30.38 o
   2  11  12        190.82        242.47        25.32 o
   3  11  12        287.04        321.96        29.34 o
   4  11  12         68.91         57.88        16.37 o
   5  11  12        110.42        123.75        19.75 o
   6  11  12        232.19        260.59        17.71 o
   7  11  12          0.77          1.75         7.78 o
  -7  12  12        157.07        165.85        18.77 o
  -6  12  12        252.26        220.28        22.55 o
  -5  12  12        903.73        899.44        31.03 o
  -4  12  12        463.06        414.31        18.75 o
  -3  12  12        177.99        163.02        13.27 o
  -2  12  12       1978.70       1897.95       108.79 o
  -1  12  12        315.44        268.27        49.10 o
   0  12  12       2679.24       2520.55       116.79 o
   1  12  12          0.33         -7.24        18.66 o
   2  12  12        202.01        178.07        24.64 o
   3  12  12        830.61        801.85        23.49 o
   4  12  12          2.56          4.29        12.74 o
   5  12  12         83.33        119.96        20.20 o
   6  12  12         11.73         13.41         8.48 o
   7  12  12         23.62         27.77         7.41 o
  -7  13  12         27.84          9.61        10.92 o
  -6  13  12          1.34          6.82        12.76 o
  -5  13  12        699.73        634.05        37.92 o
  -4  13  12          4.76         11.24        15.23 o
  -3  13  12         43.32         30.31        11.67 o
  -2  13  12        643.76        620.26        21.85 o
  -1  13  12          6.07         10.87         8.70 o
   0  13  12         47.22         62.05        14.74 o
   1  13  12         54.26         24.87        11.49 o
   2  13  12         72.08         78.27        11.48 o
   3  13  12        164.94        146.36        10.12 o
   4  13  12        210.52        202.11        23.53 o
   5  13  12         93.33        102.35        19.13 o
   6  13  12        170.87        174.20        19.64 o
  -6  14  12         40.48          8.37         8.42 o
  -5  14  12        278.05        259.84        25.72 o
  -4  14  12        704.39        626.81        38.49 o
  -3  14  12        442.98        406.71        31.57 o
  -2  14  12        128.31        116.14        11.71 o
  -1  14  12        932.29        997.16        29.75 o
   0  14  12        645.23        517.85        29.48 o
   1  14  12          1.20         -1.65        13.26 o
   2  14  12         44.74         28.40         9.71 o
   3  14  12        317.52        289.87        18.13 o
   4  14  12        151.19        113.67        19.34 o
   5  14  12         18.60         29.13        14.41 o
   6  14  12          1.39          3.10        10.60 o
  -6  15  12         69.16         47.10         8.51 o
  -5  15  12          0.91          4.54        13.81 o
  -4  15  12         55.30         54.04        17.11 o
  -3  15  12        271.30        263.38        26.07 o
  -2  15  12         84.75         60.00        11.13 o
  -1  15  12        242.40        243.41        18.59 o
   0  15  12         30.33         16.77        13.53 o
   1  15  12          0.55        -11.86        14.48 o
   2  15  12        489.10        458.82        32.83 o
   3  15  12        131.68        146.83        19.65 o
   4  15  12         60.88         47.06        14.37 o
   5  15  12         20.99         33.87        13.14 o
  -5  16  12          5.95         -8.91        12.15 o
  -4  16  12         62.56         66.27        17.16 o
  -3  16  12          6.14          2.11        13.84 o
  -2  16  12         46.06         52.89        10.95 o
  -1  16  12          8.58         14.06         9.26 o
   0  16  12         95.52         81.38        18.32 o
   1  16  12         12.79          7.37        13.03 o
   2  16  12        138.49        166.08        21.98 o
   3  16  12          0.55         -4.35         7.22 o
   4  16  12         15.49         16.71        11.44 o
   5  16  12          5.33          3.33         9.82 o
  -4  17  12          2.86          6.53        12.18 o
  -3  17  12         31.85         71.94        15.53 o
  -2  17  12        112.40        115.88        10.20 o
  -1  17  12          6.17          2.08        11.96 o
   0  17  12          1.17        -11.22        13.38 o
   1  17  12          5.01          7.02        12.93 o
   2  17  12        113.23        114.39        18.03 o
   3  17  12         51.49         50.09         8.57 o
   4  17  12         55.63         71.61        12.33 o
  -3  18  12        125.11        137.15        16.47 o
  -2  18  12         23.46         27.76         6.46 o
  -1  18  12         66.73         71.96        10.77 o
   0  18  12         26.53          9.67        12.91 o
   1  18  12          1.24         -5.95        12.35 o
   2  18  12          0.27          7.65        10.82 o
   3  18  12          0.28          0.29         6.02 o
  -2  19  12         60.85         76.57         7.97 o
  -1  19  12          1.86         11.62         7.06 o
   0  19  12          2.76         11.70         7.96 o
   1  19  12        125.05        170.79        12.57 o
   2  19  12         14.53         18.28         6.68 o
  -9   1  13         18.25         75.76        24.60 o
  -8   1  13         20.10         17.19        12.70 o
  -7   1  13       1704.15       1690.32        43.78 o
  -6   1  13        251.43        228.17        22.85 o
  -5   1  13       1798.56       1920.10        54.66 o
  -4   1  13       2279.22       2268.30        37.96 o
  -3   1  13        880.14        732.50        19.03 o
  -2   1  13       1222.21       1396.00        42.01 o
  -1   1  13       1282.41       1358.80        37.74 o
   0   1  13      24200.18      24035.46       252.91 o
   1   1  13        341.26        331.44        14.16 o
   2   1  13        281.26        348.08        12.73 o
   3   1  13       1651.99       1401.78        38.27 o
   4   1  13        787.87        821.11        34.85 o
   5   1  13        216.87        214.78        22.12 o
   6   1  13        707.53        682.27        22.66 o
   7   1  13        642.21        540.36        28.47 o
   8   1  13         30.20         41.61         8.82 o
   9   1  13         21.17         40.02         9.05 o
  -9   2  13         12.14         58.36        17.68 o
  -8   2  13         59.60         94.87        16.55 o
  -7   2  13        308.21        249.84        16.14 o
  -6   2  13        166.08        123.89        16.53 o
  -5   2  13         85.60         77.03        15.21 o
  -4   2  13        481.20        512.80        19.20 o
  -3   2  13       2930.34       2990.05        37.89 o
  -2   2  13        410.33        438.40        16.55 o
  -1   2  13       2196.05       2284.10        56.27 o
   0   2  13        473.56        405.92        14.96 o
   1   2  13       1807.57       2084.26        32.21 o
   2   2  13       4674.37       4704.14        51.06 o
   3   2  13       1078.45       1279.29        53.12 o
   4   2  13        309.47        367.35        34.89 o
   5   2  13        404.13        409.92        28.82 o
   6   2  13        347.69        323.85        16.25 o
   7   2  13          8.99          7.25        10.50 o
   8   2  13         44.94         58.69         9.74 o
   9   2  13         58.00         75.23         9.74 o
  -9   3  13          0.10         46.18        16.78 o
  -8   3  13        200.87        220.18        27.34 o
  -7   3  13          3.35          5.04        16.05 o
  -6   3  13        241.89        219.52        11.57 o
  -5   3  13        288.52        303.44        34.69 o
  -4   3  13        553.08        521.47        19.54 o
  -3   3  13        111.57         80.55         8.43 o
  -2   3  13       5165.42       5921.24        45.35 o
  -1   3  13         77.76         96.27         9.19 o
   0   3  13       7978.39       8354.18        85.17 o
   1   3  13         26.70         47.03         8.67 o
   2   3  13       1147.58       1035.39        29.80 o
   3   3  13         40.29         60.56        17.04 o
   4   3  13        339.03        387.30        36.10 o
   5   3  13        861.21        921.64        41.87 o
   6   3  13        233.27        259.21        14.86 o
   7   3  13         57.49         63.59        12.22 o
   8   3  13          2.92          4.90         7.88 o
  -9   4  13         63.73        115.16        19.11 o
  -8   4  13          0.29         -4.88        19.78 o
  -7   4  13        186.55        180.75        26.24 o
  -6   4  13        978.23       1021.32        24.49 o
  -5   4  13         45.15         34.07        19.26 o
  -4   4  13        436.94        393.09        37.31 o
  -3   4  13       1093.04       1149.37        24.67 o
  -2   4  13         38.51          7.71         8.02 o
  -1   4  13        524.52        502.94        20.13 o
   0   4  13       2474.10       2605.10        36.55 o
   1   4  13       2146.64       2017.10        35.30 o
   2   4  13      10419.79      11396.27        99.25 o
   3   4  13       2386.31       2699.34        80.37 o
   4   4  13          3.07         11.72        17.17 o
   5   4  13        684.52        595.21        49.07 o
   6   4  13         29.28         43.15         7.15 o
   7   4  13         19.61         38.11        10.69 o
   8   4  13        297.67        351.61        15.63 o
  -9   5  13          0.96         36.74        15.00 o
  -8   5  13        121.24        115.91        14.58 o
  -7   5  13         19.30         12.53        22.09 o
  -6   5  13          0.09          5.11         9.65 o
  -5   5  13        231.42        288.40        36.69 o
  -4   5  13        160.92        184.00        28.49 o
  -3   5  13        118.38         99.00         9.46 o
  -2   5  13        944.07        853.55        22.94 o
  -1   5  13        363.21        400.33        16.92 o
   0   5  13      14052.10      14462.69        92.84 o
   1   5  13        173.12        111.77        28.22 o
   2   5  13       6993.16       8078.26       130.74 o
   3   5  13        221.72        254.30        31.10 o
   4   5  13          1.58          6.93        18.98 o
   5   5  13         62.17         53.20        23.51 o
   6   5  13        126.99         98.82        14.18 o
   7   5  13        199.07        238.10        25.66 o
   8   5  13        147.22        170.79        20.36 o
  -8   6  13          1.67        -12.42        12.42 o
  -7   6  13        345.00        337.66        29.26 o
  -6   6  13       1532.05       1518.12        32.86 o
  -5   6  13        133.80        106.05        26.53 o
  -4   6  13        235.65        201.73        20.17 o
  -3   6  13       2344.89       2556.18        38.56 o
  -2   6  13          9.00          0.86         8.68 o
  -1   6  13       2866.01       3065.89        64.15 o
   0   6  13       1912.86       1561.45        46.74 o
   1   6  13       4043.43       4528.24        60.68 o
   2   6  13       1132.30       1008.70        50.82 o
   3   6  13        310.79        282.50        31.65 o
   4   6  13       3051.45       2870.83        97.87 o
   5   6  13        654.36        628.67        51.91 o
   6   6  13         17.88         21.65         7.37 o
   7   6  13        740.13        801.03        28.89 o
   8   6  13         10.84          9.48         9.21 o
  -8   7  13         76.71         44.42        10.92 o
  -7   7  13          2.93         -0.89        12.59 o
  -6   7  13         10.16         -7.60        11.19 o
  -5   7  13        328.57        292.32        38.92 o
  -4   7  13       1013.11        971.06        42.14 o
  -3   7  13        436.20        492.44        30.81 o
  -2   7  13       6284.01       6216.14       143.44 o
  -1   7  13       5611.79       5909.45        95.24 o
   0   7  13       4471.91       4902.78        83.85 o
   1   7  13       2474.20       3227.83        50.81 o
   2   7  13         11.61        101.57        23.90 o
   3   7  13         65.14        120.24        25.49 o
   4   7  13       1379.88       1312.38        68.94 o
   5   7  13        152.72        112.95        15.51 o
   6   7  13        139.54         88.35        12.75 o
   7   7  13        309.94        364.76        22.38 o
   8   7  13          6.59          4.12         9.01 o
  -8   8  13         24.98         42.22        17.75 o
  -7   8  13        199.82        188.65        17.07 o
  -6   8  13        382.41        328.08        29.48 o
  -5   8  13        177.18        152.69        13.05 o
  -4   8  13        360.84        377.36        29.62 o
  -3   8  13        245.15        261.50        26.30 o
  -2   8  13       4279.08       3963.29       124.82 o
  -1   8  13       2265.54       2316.88        98.20 o
   0   8  13        181.38        199.83        25.53 o
   1   8  13         27.13         12.90        11.49 o
   2   8  13         22.63         12.21        11.24 o
   3   8  13        565.75        651.20        49.08 o
   4   8  13        776.74        804.19        56.90 o
   5   8  13        114.56         83.06        14.09 o
   6   8  13         37.41         45.21        15.87 o
   7   8  13        169.27        163.49        15.07 o
   8   8  13         83.28        110.85        16.69 o
  -8   9  13         19.12         56.13        20.51 o
  -7   9  13          9.28          7.75        10.80 o
  -6   9  13        221.76        209.14        24.55 o
  -5   9  13          0.87          3.49         8.50 o
  -4   9  13        733.13        658.70        39.69 o
  -3   9  13        264.41        281.42        28.63 o
  -2   9  13       1094.09       1039.65        72.31 o
  -1   9  13        962.16       1144.06        75.57 o
   0   9  13        675.35        611.31        37.53 o
   1   9  13        906.33        952.85        33.37 o
   2   9  13         77.75         71.86        14.76 o
   3   9  13        251.95        198.34        21.50 o
   4   9  13         35.71          9.21        13.27 o
   5   9  13        399.46        422.65        22.35 o
   6   9  13        187.80        232.41        25.25 o
   7   9  13        169.31        153.55        14.01 o
   8   9  13          7.46         12.10        10.67 o
  -8  10  13          7.64         28.07         7.99 o
  -7  10  13         15.46         11.47        10.32 o
  -6  10  13        182.17        170.97        21.23 o
  -5  10  13         95.36        100.01        11.81 o
  -4  10  13          0.42          6.25        11.52 o
  -3  10  13         14.44         14.93        16.96 o
  -2  10  13         58.08         37.43        30.97 o
  -1  10  13        477.18        522.24        58.85 o
   0  10  13        286.17        357.86        32.06 o
   1  10  13         77.47         73.53        20.31 o
   2  10  13       1150.86       1169.26        57.48 o
   3  10  13          0.60          6.99        13.64 o
   4  10  13         65.47         64.68        11.93 o
   5  10  13        115.85        101.88        18.87 o
   6  10  13         22.45          6.68        13.35 o
   7  10  13         83.37         88.15        11.51 o
  -7  11  13        107.51         81.46        16.70 o
  -6  11  13        214.05        251.81        24.21 o
  -5  11  13        135.16        121.20        14.50 o
  -4  11  13        581.84        549.18        20.95 o
  -3  11  13        410.22        392.96        34.37 o
  -2  11  13        836.76        844.27        73.89 o
  -1  11  13        278.79        299.42        50.95 o
   0  11  13       2170.99       2066.82        77.33 o
   1  11  13         78.00         91.06        21.81 o
   2  11  13         45.83         74.56        17.94 o
   3  11  13       1726.95       1715.68        40.96 o
   4  11  13         21.41         34.58        10.39 o
   5  11  13         64.12         64.61        17.61 o
   6  11  13        112.34         74.60        17.66 o
   7  11  13        245.30        245.63        14.35 o
  -7  12  13          1.38          5.63        12.09 o
  -6  12  13         17.74         15.64        13.84 o
  -5  12  13         28.35         14.79        15.45 o
  -4  12  13         14.31         13.12         9.13 o
  -3  12  13        514.93        528.68        20.67 o
  -2  12  13          2.23         53.54        36.17 o
  -1  12  13       1469.91       1405.66        93.22 o
   0  12  13        416.21        293.27        48.32 o
   1  12  13        125.70        120.33        31.33 o
   2  12  13         94.40         82.06        20.24 o
   3  12  13         63.85         60.44         8.99 o
   4  12  13         11.50         44.04        15.45 o
   5  12  13         20.11          6.45        25.68 o
   6  12  13         62.49         56.77        13.90 o
   7  12  13         14.16         25.72         7.33 o
  -7  13  13        131.58        135.30        15.64 o
  -6  13  13          3.37          1.36        12.16 o
  -5  13  13        477.77        404.89        31.72 o
  -4  13  13        357.50        360.81        30.37 o
  -3  13  13        635.79        568.70        26.95 o
  -2  13  13       1003.25        931.29        26.35 o
  -1  13  13        815.65        840.42        27.23 o
   0  13  13       1232.02       1158.61        41.75 o
   1  13  13        216.07        209.79        19.82 o
   2  13  13        697.78        626.94        23.17 o
   3  13  13        278.78        204.26        12.15 o
   4  13  13        133.01        123.10        13.85 o
   5  13  13        115.00         94.20        17.65 o
   6  13  13          6.40          6.55        11.41 o
  -6  14  13         10.58          9.37         8.66 o
  -5  14  13         12.69         12.75        14.53 o
  -4  14  13        151.59        141.21        22.53 o
  -3  14  13         80.13         88.16        19.16 o
  -2  14  13         24.98         32.97         9.09 o
  -1  14  13        366.14        353.58        19.00 o
   0  14  13         65.42         66.44        14.96 o
   1  14  13         41.61          2.16        13.76 o
   2  14  13         98.79         71.57        17.07 o
   3  14  13         17.39         23.31         9.62 o
   4  14  13          2.74         -4.69        12.92 o
   5  14  13        124.43        158.32        20.16 o
   6  14  13         10.90         32.90        12.42 o
  -6  15  13          0.57         -7.39         7.39 o
  -5  15  13         11.37         -0.68        13.17 o
  -4  15  13         32.12         18.60        15.82 o
  -3  15  13          7.03         15.11        14.94 o
  -2  15  13         60.21         49.89        10.52 o
  -1  15  13          1.46         -3.56         9.54 o
   0  15  13         12.59         28.42        14.82 o
   1  15  13         69.87         60.11        17.58 o
   2  15  13         10.72         20.69        14.33 o
   3  15  13         41.69         57.96        10.76 o
   4  15  13         56.08         63.32        14.74 o
   5  15  13          2.42          5.38        11.60 o
  -5  16  13         21.62         19.78        12.40 o
  -4  16  13         40.39         30.15        14.38 o
  -3  16  13         19.55          9.04        13.35 o
  -2  16  13         14.15          6.59         8.97 o
  -1  16  13        113.36         90.93        12.32 o
   0  16  13         38.90         52.82        16.32 o
   1  16  13         47.91         54.06        17.17 o
   2  16  13         12.78         10.15        12.56 o
   3  16  13          0.05          1.55         7.31 o
   4  16  13         27.45         38.08        12.56 o
   5  16  13         83.36         81.26        13.30 o
  -4  17  13         85.03         96.25        16.06 o
  -3  17  13         62.29         69.25        15.75 o
  -2  17  13        322.28        318.01        14.49 o
  -1  17  13         15.73         12.12        13.01 o
   0  17  13        136.29        132.30        19.44 o
   1  17  13          8.84          3.64        12.35 o
   2  17  13          0.43          3.36        11.94 o
   3  17  13          1.29         -0.63        13.53 o
   4  17  13          5.94          7.13         8.68 o
  -3  18  13         56.49         64.12        13.14 o
  -2  18  13          9.50         11.32         5.63 o
  -1  18  13         13.97         10.24         7.95 o
   0  18  13        136.07        152.45        19.05 o
   1  18  13         18.40         27.18        12.41 o
   2  18  13          6.22          4.44        10.17 o
   3  18  13          4.07          5.78         5.78 o
  -2  19  13         34.50         33.71         6.64 o
  -1  19  13         44.09         46.93         8.02 o
   0  19  13         40.31         48.62        14.19 o
   1  19  13         32.68         41.68         8.76 o
   2  19  13          0.10          0.89         7.41 o
  -9   0  14         43.74         45.61        15.96 o
  -8   0  14        250.12        224.58        26.87 o
  -7   0  14        658.20        635.64        27.49 o
  -6   0  14       2442.46       2206.11        90.00 o
  -5   0  14       6397.49       5847.21       133.08 o
  -4   0  14      16227.81      16116.77       142.01 o
  -3   0  14       1942.31       1787.16        42.53 o
  -2   0  14       1343.75       1655.31       107.29 o
  -1   0  14       6766.80       7220.64       136.17 o
   0   0  14       1231.65       1317.27        43.89 o
   1   0  14       1066.23       1081.67        22.44 o
   2   0  14         24.33         17.88         8.17 o
   3   0  14         84.30         51.28        14.95 o
   4   0  14       2300.67       2342.18        81.42 o
   5   0  14         32.25         32.79        18.90 o
   6   0  14        324.07        347.13        24.05 o
   7   0  14        810.67        823.27        44.85 o
   8   0  14         13.97          7.26        13.75 o
  -9   1  14        119.67        160.75        13.40 o
  -8   1  14          8.83         55.13        14.43 o
  -7   1  14         47.66         41.93         9.41 o
  -6   1  14         81.37         74.99        10.12 o
  -5   1  14       1973.00       1949.51        55.43 o
  -4   1  14       3250.36       3138.03        45.12 o
  -3   1  14        895.77        752.30        20.02 o
  -2   1  14        351.44        387.82        16.35 o
  -1   1  14         11.09         30.25        13.19 o
   0   1  14       1531.84       1438.43        34.88 o
   1   1  14       2332.46       2468.35        28.23 o
   2   1  14       2007.17       2013.09        28.93 o
   3   1  14        568.71        627.03        26.58 o
   4   1  14        393.20        399.22        25.29 o
   5   1  14          8.54         18.19        12.24 o
   6   1  14          6.02          6.83         7.69 o
   7   1  14        202.63        200.05        18.07 o
   8   1  14          0.82         -1.46         7.50 o
  -9   2  14         31.88         92.71        17.88 o
  -8   2  14         83.57        149.02        45.45 o
  -7   2  14        174.40        137.23        14.23 o
  -6   2  14         88.27         90.09         8.75 o
  -5   2  14         79.07         90.34        15.84 o
  -4   2  14       3084.21       3018.75        44.32 o
  -3   2  14        209.87        224.94        10.97 o
  -2   2  14       4926.39       4796.80        54.75 o
  -1   2  14       9344.41       9558.20       103.37 o
   0   2  14       5646.13       5336.55        49.97 o
   1   2  14          3.89         11.19         5.04 o
   2   2  14       3089.23       3395.92        44.91 o
   3   2  14        575.20        599.35        26.24 o
   4   2  14        504.85        507.92        28.50 o
   5   2  14          3.71          9.35        11.73 o
   6   2  14        950.17        847.97        25.21 o
   7   2  14        648.99        640.76        28.04 o
   8   2  14          3.20         11.77         8.01 o
  -9   3  14         17.92         74.78        17.93 o
  -8   3  14         22.58         14.10        13.14 o
  -7   3  14         21.32         13.30        28.44 o
  -6   3  14        450.50        438.55        17.16 o
  -5   3  14        166.04        113.40        24.22 o
  -4   3  14       1431.39       1349.54        30.19 o
  -3   3  14         67.15         79.94         8.26 o
  -2   3  14        666.46        633.00        18.71 o
  -1   3  14        748.71        851.95        28.12 o
   0   3  14        904.78       1020.80        20.53 o
   1   3  14        370.26        414.57        19.27 o
   2   3  14          5.85         -8.89         8.89 o
   3   3  14       3783.86       3830.71        94.10 o
   4   3  14        740.22        872.53        52.77 o
   5   3  14         11.87          3.28        12.04 o
   6   3  14        241.11        262.12        14.85 o
   7   3  14          8.96          3.42         9.28 o
   8   3  14          9.70         17.50         8.16 o
  -9   4  14        137.78        198.32        20.96 o
  -8   4  14         19.78          8.03        17.08 o
  -7   4  14        156.26        187.41        31.01 o
  -6   4  14       1708.38       1678.21        47.38 o
  -5   4  14        280.18        272.07        33.88 o
  -4   4  14        227.79        189.55        19.95 o
  -3   4  14          2.63          2.47         7.90 o
  -2   4  14        470.38        484.65        22.96 o
  -1   4  14        146.72        176.32        12.27 o
   0   4  14        537.95        464.29        19.97 o
   1   4  14       2766.24       2766.28        51.18 o
   2   4  14          1.37         11.07        10.83 o
   3   4  14         97.98        108.89        21.85 o
   4   4  14       2202.52       2133.21        81.50 o
   5   4  14         25.58         -0.81        18.27 o
   6   4  14          5.03          4.06         6.18 o
   7   4  14        155.76        121.50        14.06 o
   8   4  14          0.30         11.67         7.52 o
  -9   5  14          4.00         64.70        16.08 o
  -8   5  14        133.96         90.08        16.37 o
  -7   5  14        395.65        384.37        23.24 o
  -6   5  14         11.61         -0.51         9.26 o
  -5   5  14       1773.63       1677.53        80.42 o
  -4   5  14        841.91        966.15        57.46 o
  -3   5  14         12.33         38.57         7.69 o
  -2   5  14       1454.49       1484.13        35.79 o
  -1   5  14       1277.85       1481.98        45.56 o
   0   5  14        131.26        137.46        11.73 o
   1   5  14        183.96        225.46        15.34 o
   2   5  14         23.30         28.75        18.63 o
   3   5  14        690.64        655.56        44.10 o
   4   5  14       1174.46       1305.36        66.24 o
   5   5  14       2615.26       2448.15        97.43 o
   6   5  14        348.92        401.45        17.74 o
   7   5  14         59.10         67.72        17.97 o
   8   5  14         11.70         36.02        10.58 o
  -8   6  14          2.28        -13.38        23.23 o
  -7   6  14         13.75         -0.90        12.31 o
  -6   6  14         36.43         15.72        14.09 o
  -5   6  14        347.04        368.95        41.56 o
  -4   6  14         64.63         42.83        19.94 o
  -3   6  14        110.32        119.26        10.48 o
  -2   6  14        152.30        148.49        15.39 o
  -1   6  14       2083.40       2037.27        53.68 o
   0   6  14        117.60        168.50        14.02 o
   1   6  14          4.36         15.81        14.28 o
   2   6  14         67.36         39.00        18.99 o
   3   6  14         40.14         49.61        21.03 o
   4   6  14         53.67         61.24        22.69 o
   5   6  14         32.05         23.50        11.00 o
   6   6  14         53.33         50.14         9.49 o
   7   6  14         25.51         46.27        11.08 o
   8   6  14          4.81          1.40         8.88 o
  -8   7  14         22.23          7.46        23.50 o
  -7   7  14        169.95        133.78        16.37 o
  -6   7  14          0.33         -9.11        10.79 o
  -5   7  14        436.22        393.02        42.76 o
  -4   7  14        517.94        511.09        44.20 o
  -3   7  14        450.24        371.03        27.88 o
  -2   7  14        112.32        143.89        31.09 o
  -1   7  14          2.63         22.57        16.78 o
   0   7  14       4873.65       5596.71        90.24 o
   1   7  14       8248.60       9408.18       185.81 o
   2   7  14       2138.29       2033.75        76.26 o
   3   7  14       2007.78       1795.77        76.29 o
   4   7  14         80.40        131.36        28.42 o
   5   7  14        292.90        255.09        15.58 o
   6   7  14          1.75         -2.96         8.79 o
   7   7  14          6.08         17.64         9.21 o
   8   7  14        115.99        108.67        16.47 o
  -8   8  14         58.00         53.41        10.57 o
  -7   8  14          1.40         -2.87        11.32 o
  -6   8  14        133.24         99.08        14.31 o
  -5   8  14          3.15        -13.21        13.21 o
  -4   8  14         27.55          2.92        15.44 o
  -3   8  14        320.71        342.56        28.85 o
  -2   8  14        239.63        248.10        39.22 o
  -1   8  14        715.27        755.66        62.19 o
   0   8  14        964.31       1013.69        43.79 o
   1   8  14       2523.10       2914.25        65.99 o
   2   8  14         56.41         36.38        12.01 o
   3   8  14        394.15        379.85        39.80 o
   4   8  14        157.11        195.84        33.15 o
   5   8  14         66.01         51.15        12.35 o
   6   8  14        107.21        104.67        19.47 o
   7   8  14        353.31        367.13        30.88 o
   8   8  14          0.67        -12.66        12.66 o
  -8   9  14         49.04         74.96        10.39 o
  -7   9  14         12.10         12.52        10.73 o
  -6   9  14         35.10        -11.14        18.43 o
  -5   9  14          6.21          2.61         8.56 o
  -4   9  14        100.30         85.73        19.25 o
  -3   9  14         14.82          8.67        16.94 o
  -2   9  14         18.23         25.13        29.98 o
  -1   9  14        168.27        215.27        41.58 o
   0   9  14        454.99        565.82        36.46 o
   1   9  14        334.54        289.27        38.26 o
   2   9  14         42.69         19.06        15.16 o
   3   9  14        162.33        162.97        20.14 o
   4   9  14         17.29          0.84         9.61 o
   5   9  14        434.32        450.36        23.21 o
   6   9  14         16.04         33.48        15.50 o
   7   9  14         71.41         68.46        21.15 o
  -8  10  14         62.73         79.29        26.30 o
  -7  10  14         79.98         72.83        11.66 o
  -6  10  14         66.87         45.39        14.81 o
  -5  10  14          1.21          8.24         8.50 o
  -4  10  14       2202.91       2115.09        60.34 o
  -3  10  14         90.10        106.56        22.94 o
  -2  10  14         30.65         61.79        33.70 o
  -1  10  14        209.52        237.75        46.09 o
   0  10  14        147.57        137.41        24.03 o
   1  10  14         74.44         24.51        28.68 o
   2  10  14        281.77        274.96        25.04 o
   3  10  14       1252.88       1380.79        52.09 o
   4  10  14        114.10        140.50        14.37 o
   5  10  14         38.67         19.79        14.21 o
   6  10  14         18.83         16.32        10.05 o
   7  10  14        129.20        161.98        13.23 o
  -7  11  14        116.37        124.37        18.84 o
  -6  11  14         41.51         47.60        15.18 o
  -5  11  14        358.03        371.79        30.33 o
  -4  11  14         44.33         33.70         9.47 o
  -3  11  14        349.16        329.74        16.38 o
  -2  11  14        454.85        579.04        62.91 o
  -1  11  14        235.67        222.50        45.22 o
   0  11  14        715.27        801.93        48.69 o
   1  11  14         14.91          2.23        23.89 o
   2  11  14         21.88         31.35        16.33 o
   3  11  14        140.76        125.37        10.75 o
   4  11  14        158.82        103.67        17.10 o
   5  11  14          2.62          6.04        13.58 o
   6  11  14          7.32         -0.31        13.73 o
   7  11  14         19.61         15.25         7.56 o
  -7  12  14         50.82         61.02        14.18 o
  -6  12  14          0.51         16.09        12.84 o
  -5  12  14         81.32        108.16        19.97 o
  -4  12  14       1528.94       1414.01        55.33 o
  -3  12  14        116.42        140.56        15.88 o
  -2  12  14          4.96          9.76        30.65 o
  -1  12  14       2434.84       2152.15       112.88 o
   0  12  14        202.16        240.68        46.29 o
   1  12  14          0.29         -3.55        22.25 o
   2  12  14       1408.18       1335.28        43.21 o
   3  12  14          2.87          5.44         6.98 o
   4  12  14        307.32        275.46        26.42 o
   5  12  14         33.76         23.43        12.39 o
   6  12  14        336.29        355.17        18.17 o
   7  12  14        205.18        243.85        12.13 o
  -6  13  14          0.94        -10.05        10.05 o
  -5  13  14        115.41        103.30        21.42 o
  -4  13  14         33.99         21.15        16.19 o
  -3  13  14        670.97        552.18        26.99 o
  -2  13  14         18.88         11.53         8.43 o
  -1  13  14        265.95        233.34        16.01 o
   0  13  14         24.03         18.87        12.90 o
   1  13  14         61.92         44.73        12.98 o
   2  13  14          6.72         24.37         8.72 o
   3  13  14          1.62         -0.84         6.51 o
   4  13  14        249.56        209.88        16.36 o
   5  13  14          4.86         -7.32        14.03 o
   6  13  14          5.42          8.37        12.27 o
  -6  14  14          3.27         -3.74        12.85 o
  -5  14  14          1.21        -12.58        13.89 o
  -4  14  14        577.43        532.80        35.33 o
  -3  14  14        116.16         91.61        19.05 o
  -2  14  14         23.38         16.20         9.12 o
  -1  14  14        697.07        612.80        23.80 o
   0  14  14        135.71        138.44        18.06 o
   1  14  14        385.51        326.62        28.79 o
   2  14  14        451.72        411.36        31.35 o
   3  14  14        154.64        145.26        15.70 o
   4  14  14         21.91         14.66        12.28 o
   5  14  14          8.66          5.88        12.55 o
   6  14  14         72.77        120.49        15.73 o
  -6  15  14          6.75          2.25        14.49 o
  -5  15  14         12.57         16.95        13.56 o
  -4  15  14        142.79        143.49        22.17 o
  -3  15  14         53.77         49.32        16.59 o
  -2  15  14         57.42         54.16        11.17 o
  -1  15  14         37.87         28.90        13.73 o
   0  15  14        107.47         66.08        15.59 o
   1  15  14          6.23          3.59        14.66 o
   2  15  14          0.53         13.85        13.40 o
   3  15  14         24.84         19.42        14.71 o
   4  15  14          2.97          8.52        11.05 o
   5  15  14         26.05         37.84        12.68 o
  -5  16  14         16.29         18.21        12.20 o
  -4  16  14         17.55         22.84        14.71 o
  -3  16  14         25.11         12.65        14.04 o
  -2  16  14        267.04        253.84        16.98 o
  -1  16  14         23.36         22.62         9.66 o
   0  16  14         88.34         91.37        18.82 o
   1  16  14         40.68         53.85        17.35 o
   2  16  14          0.04         -0.72        12.31 o
   3  16  14         72.32         85.43        10.35 o
   4  16  14          3.33         11.17        10.65 o
   5  16  14          0.81          8.95         8.58 o
  -4  17  14          0.14          6.32        10.57 o
  -3  17  14         32.35         61.90        15.46 o
  -2  17  14         10.54         17.56         6.99 o
  -1  17  14         19.43         22.08        13.36 o
   0  17  14         17.95         15.15        13.14 o
   1  17  14         49.31         54.64        15.48 o
   2  17  14         11.46          7.13        11.79 o
   3  17  14          2.18          4.68         9.91 o
   4  17  14          7.09          9.38         8.60 o
  -3  18  14          0.04          3.85        10.16 o
  -2  18  14         24.31         23.62         6.22 o
  -1  18  14         96.34         81.34        14.74 o
   0  18  14          2.00          7.40        11.78 o
   1  18  14          7.01         10.63        11.75 o
   2  18  14         22.67         31.49        11.64 o
   3  18  14         15.27         10.00         5.35 o
  -2  19  14         34.38         29.49         5.89 o
  -1  19  14         32.12         38.64         7.74 o
   0  19  14         17.86         13.59         7.35 o
   1  19  14         21.38         22.83         7.56 o
  -9   1  15         13.01         36.54        16.38 o
  -8   1  15        339.10        362.90        21.91 o
  -7   1  15         40.17         11.44         9.31 o
  -6   1  15        694.22        725.54        17.47 o
  -5   1  15       6002.30       6119.20       106.72 o
  -4   1  15        797.76        824.84        24.11 o
  -3   1  15        762.45        829.49        21.05 o
  -2   1  15      10452.62      10529.32        88.40 o
  -1   1  15          6.28          8.80         6.55 o
   0   1  15       4075.81       3907.75       104.84 o
   1   1  15         18.50         10.49         5.89 o
   2   1  15       1947.14       1712.40        27.55 o
   3   1  15        114.55         76.90        10.09 o
   4   1  15        299.32        279.78        22.18 o
   5   1  15         67.56         73.10        15.56 o
   6   1  15        218.40        189.97        13.34 o
   7   1  15         71.36         65.52        13.20 o
   8   1  15         67.21         71.02         9.57 o
  -9   2  15         13.20         29.18        15.68 o
  -8   2  15         26.14         26.66        13.17 o
  -7   2  15        141.12        121.02        12.71 o
  -6   2  15         64.19         54.00         8.01 o
  -5   2  15        232.25        188.46        19.83 o
  -4   2  15        984.12        881.90        24.91 o
  -3   2  15         12.81          4.56         5.93 o
  -2   2  15       3003.62       3165.10        39.20 o
  -1   2  15        137.92        162.13        12.42 o
   0   2  15       1499.70       1474.67        29.55 o
   1   2  15        393.25        454.95        13.57 o
   2   2  15       4339.03       4495.41        44.02 o
   3   2  15       1253.64       1253.79        30.41 o
   4   2  15       2811.44       3026.26        66.31 o
   5   2  15         69.41        101.65        21.97 o
   6   2  15        734.97        633.23        22.19 o
   7   2  15        245.49        231.15        18.51 o
   8   2  15          7.47         13.75         8.10 o
  -9   3  15        115.69        210.98        21.52 o
  -8   3  15         18.12          5.13        28.27 o
  -7   3  15          0.03         14.13        11.70 o
  -6   3  15         35.24         25.63         8.53 o
  -5   3  15        124.62        121.02        25.61 o
  -4   3  15       1940.97       2207.69        38.61 o
  -3   3  15         39.77         29.78         7.04 o
  -2   3  15         81.97         73.80        12.09 o
  -1   3  15       3227.93       3269.80        49.02 o
   0   3  15       1298.07       1251.13        23.08 o
   1   3  15        788.06        874.67        32.59 o
   2   3  15        190.49        169.43        24.02 o
   3   3  15       2596.86       2873.11        83.33 o
   4   3  15        145.02        123.04        24.86 o
   5   3  15         86.96         64.87        15.25 o
   6   3  15        188.73        173.36        12.96 o
   7   3  15         91.96         93.33        13.68 o
   8   3  15         11.84         10.43         7.67 o
  -9   4  15         77.92        150.87        20.31 o
  -8   4  15         56.44         55.73        18.14 o
  -7   4  15         44.75         59.89        11.65 o
  -6   4  15       2577.90       2469.52        38.13 o
  -5   4  15          9.22          0.43        16.38 o
  -4   4  15        743.46        741.77        27.66 o
  -3   4  15       1046.91       1037.50        28.98 o
  -2   4  15        429.26        358.19        45.77 o
  -1   4  15         81.19         78.19        13.40 o
   0   4  15        387.18        344.32        14.29 o
   1   4  15       1570.86       1232.55        29.31 o
   2   4  15       8196.70       8434.39       108.21 o
   3   4  15         12.13         16.62        16.45 o
   4   4  15         51.74         74.14        23.39 o
   5   4  15       2583.97       2599.07        70.12 o
   6   4  15         97.03         96.67         8.93 o
   7   4  15         22.80         27.09        10.16 o
   8   4  15        148.26        161.98        11.41 o
  -8   5  15         11.96         -2.29        14.05 o
  -7   5  15          7.58          7.69        12.69 o
  -6   5  15         76.43         82.11        10.79 o
  -5   5  15        331.18        356.86        40.30 o
  -4   5  15        270.56        293.65        35.44 o
  -3   5  15       1563.13       1478.58        34.72 o
  -2   5  15        198.12        212.48        14.49 o
  -1   5  15        180.91        146.39        12.53 o
   0   5  15       3172.14       3162.64        41.61 o
   1   5  15        892.08        855.58        26.43 o
   2   5  15       1320.82       1524.71        61.15 o
   3   5  15        166.05        128.44        24.31 o
   4   5  15        525.51        644.46        49.52 o
   5   5  15        377.97        339.57        39.86 o
   6   5  15         43.89         37.40         8.28 o
   7   5  15         84.05        102.91        19.95 o
   8   5  15         70.54         73.39        16.79 o
  -8   6  15        149.53        123.57        23.18 o
  -7   6  15          6.43         11.80        13.96 o
  -6   6  15        771.28        761.94        22.63 o
  -5   6  15       1759.77       1699.84        83.14 o
  -4   6  15        241.30        203.47        31.52 o
  -3   6  15        533.49        522.84        19.00 o
  -2   6  15        446.71        370.77        44.93 o
  -1   6  15        246.36        166.63        20.98 o
   0   6  15       8944.87       9905.89       112.03 o
   1   6  15       2843.94       2475.49        57.14 o
   2   6  15       1823.12       1890.97        70.68 o
   3   6  15       1353.68       1343.85        64.77 o
   4   6  15       3504.36       3331.83       107.40 o
   5   6  15       2493.49       2263.72        42.36 o
   6   6  15         45.07         36.55        14.04 o
   7   6  15        456.19        499.14        23.01 o
   8   6  15        187.43        218.62        15.09 o
  -8   7  15          2.37          9.66        32.79 o
  -7   7  15          0.08         -7.64        11.44 o
  -6   7  15        208.96        142.05        14.29 o
  -5   7  15          1.07         16.05        18.48 o
  -4   7  15          8.66         -7.84        23.05 o
  -3   7  15          1.24         -2.96        15.06 o
  -2   7  15        340.95        308.45        39.54 o
  -1   7  15        627.21        631.17        35.26 o
   0   7  15        569.54        604.22        27.75 o
   1   7  15       1187.33       1393.31        39.95 o
   2   7  15        521.52        688.92        47.57 o
   3   7  15         72.08         72.83        23.30 o
   4   7  15         15.08         26.77        22.35 o
   5   7  15        281.07        224.74        15.04 o
   6   7  15          9.50          5.62         8.85 o
   7   7  15         54.93         57.50        10.70 o
   8   7  15          1.99          0.51         7.59 o
  -8   8  15          3.39         12.50        20.82 o
  -7   8  15         12.59         10.88        15.73 o
  -6   8  15        567.73        507.86        25.02 o
  -5   8  15        456.55        389.19        41.73 o
  -4   8  15        103.02         86.39        25.51 o
  -3   8  15        508.57        473.93        33.33 o
  -2   8  15       1080.79       1026.63        68.84 o
  -1   8  15       3107.15       3212.03       115.24 o
   0   8  15       3530.22       3979.34        72.18 o
   1   8  15       4150.71       4110.13       112.58 o
   2   8  15        361.87        391.38        25.71 o
   3   8  15         41.16         45.48        22.47 o
   4   8  15        159.57        153.22        30.80 o
   5   8  15        291.78        230.11        20.41 o
   6   8  15        297.29        268.40        27.00 o
   7   8  15         52.09         54.91         9.54 o
   8   8  15         21.36         23.57        11.88 o
  -8   9  15          1.36         20.83        26.89 o
  -7   9  15         63.55         58.28        13.40 o
  -6   9  15         16.86         -6.69        11.45 o
  -5   9  15         65.79         45.90         9.95 o
  -4   9  15       1016.27        871.67        49.00 o
  -3   9  15        218.58        258.98        28.45 o
  -2   9  15        355.42        392.58        50.04 o
  -1   9  15        888.05        800.00        66.26 o
   0   9  15         22.11         16.68        17.82 o
   1   9  15       2577.79       2681.22        98.34 o
   2   9  15        137.12        177.80        20.47 o
   3   9  15        797.19        809.67        39.05 o
   4   9  15        188.82        185.25        15.49 o
   5   9  15          5.57         10.92        10.18 o
   6   9  15        137.55        146.52        21.35 o
   7   9  15          3.38         -9.05         9.05 o
  -7  10  15         53.34         62.62        16.00 o
  -6  10  15        110.97        102.60        19.99 o
  -5  10  15         58.00         73.83        17.78 o
  -4  10  15          6.83          5.14         8.50 o
  -3  10  15         18.53         29.01        19.32 o
  -2  10  15         43.65         24.81        30.54 o
  -1  10  15        582.01        593.87        60.39 o
   0  10  15        401.97        334.34        37.08 o
   1  10  15       1215.65       1283.56        72.40 o
   2  10  15          2.68         17.83        14.10 o
   3  10  15        581.82        562.80        34.93 o
   4  10  15          3.23         -0.86         9.05 o
   5  10  15         46.32         48.64        16.76 o
   6  10  15         36.57         26.92        10.18 o
   7  10  15          0.59         -8.62         8.62 o
  -7  11  15          9.42          5.20        12.34 o
  -6  11  15          2.99        -12.64        13.79 o
  -5  11  15         83.70         74.38        18.17 o
  -4  11  15       1305.22       1100.59        36.03 o
  -3  11  15          6.17         13.37        10.65 o
  -2  11  15        141.93        189.99        43.68 o
  -1  11  15        327.41        330.93        50.84 o
   0  11  15         65.48         73.66        22.17 o
   1  11  15         19.39         33.77        26.14 o
   2  11  15        230.78        230.22        37.80 o
   3  11  15        266.04        218.35        13.17 o
   4  11  15         32.35         35.08        10.39 o
   5  11  15        223.56        281.04        27.69 o
   6  11  15        188.05        191.72        21.75 o
   7  11  15          7.01         12.65         7.15 o
  -7  12  15         41.16         61.29        14.52 o
  -6  12  15         32.15          8.43        10.27 o
  -5  12  15        336.79        346.84        29.43 o
  -4  12  15        168.69        162.67        23.79 o
  -3  12  15         54.24         50.53        12.33 o
  -2  12  15        400.01        419.90        27.03 o
  -1  12  15         61.63         30.16        32.78 o
   0  12  15        332.80        314.16        49.22 o
   1  12  15        179.35        110.64        30.78 o
   2  12  15         14.14         18.63        11.20 o
   3  12  15         11.27          2.43         7.58 o
   4  12  15        310.89        281.17        26.91 o
   5  12  15         44.12         51.32        11.47 o
   6  12  15          0.63          0.51         8.31 o
  -6  13  15         30.57         10.27         9.59 o
  -5  13  15        401.88        404.56        30.47 o
  -4  13  15       1430.60       1244.83        51.58 o
  -3  13  15        414.61        339.72        30.28 o
  -2  13  15          3.31         22.25         9.30 o
  -1  13  15        952.80        963.98        28.98 o
   0  13  15        207.65        236.38        21.29 o
   1  13  15         10.09         21.28        11.58 o
   2  13  15        598.02        607.46        33.13 o
   3  13  15        214.20        179.81        17.38 o
   4  13  15         32.41         53.18        20.48 o
   5  13  15         60.69         50.06        16.25 o
   6  13  15        263.92        304.35        23.52 o
  -6  14  15          0.41         -3.58         8.07 o
  -5  14  15         89.24         73.92        16.92 o
  -4  14  15         85.01         85.87        19.54 o
  -3  14  15        164.72        193.27        24.26 o
  -2  14  15         43.93         39.63        10.80 o
  -1  14  15         26.85         27.60         9.33 o
   0  14  15        403.84        401.45        26.55 o
   1  14  15        135.18        115.02        20.15 o
   2  14  15         71.78         66.16        16.70 o
   3  14  15         10.78         21.39         8.71 o
   4  14  15          0.02        -10.16        12.79 o
   5  14  15         24.04         19.84        12.74 o
   6  14  15        139.55        152.52        15.85 o
  -5  15  15         30.85         20.82        13.71 o
  -4  15  15         56.11         48.02        17.10 o
  -3  15  15          0.03          7.46        14.71 o
  -2  15  15         90.84         83.86        12.20 o
  -1  15  15          0.14          0.86         9.19 o
   0  15  15         21.31         11.40        12.14 o
   1  15  15          8.94         15.86        13.72 o
   2  15  15        117.42        119.49        19.57 o
   3  15  15          2.48         -0.72         7.61 o
   4  15  15         33.09         31.87        12.70 o
   5  15  15          2.98         17.48        11.18 o
  -5  16  15         66.50         59.59        13.10 o
  -4  16  15        173.77        165.92        20.97 o
  -3  16  15          1.98         18.51        14.22 o
  -2  16  15          0.36         -2.99         8.31 o
  -1  16  15         25.59         57.47        15.27 o
   0  16  15        219.32        260.84        26.07 o
   1  16  15        364.62        377.35        30.40 o
   2  16  15          2.05          4.15        13.53 o
   3  16  15          0.30         12.94         7.74 o
   4  16  15         49.43         43.92        11.87 o
  -4  17  15          0.05          0.38        10.80 o
  -3  17  15         18.58         18.70        12.80 o
  -2  17  15         70.98         63.81        10.18 o
  -1  17  15         29.81         18.10        12.92 o
   0  17  15        563.28        558.48        33.29 o
   1  17  15          0.06          9.30        13.67 o
   2  17  15         96.76        126.20        18.08 o
   3  17  15          8.77         10.78         9.49 o
   4  17  15          6.49         12.47         8.29 o
  -3  18  15         29.75         44.87        11.68 o
  -2  18  15         59.79         76.53         7.43 o
  -1  18  15          5.67         15.24        11.19 o
   0  18  15         21.15         16.79        11.52 o
   1  18  15         24.39         45.98        13.91 o
   2  18  15          2.65          2.61         9.90 o
   3  18  15          1.72         -4.23         5.41 o
  -1  19  15          0.40          3.47         6.11 o
   0  19  15         20.29         18.98         9.45 o
   1  19  15         23.83         23.09         7.38 o
  -9   0  16         60.44         70.56        16.15 o
  -8   0  16         23.90         62.00        20.94 o
  -7   0  16       2314.75       2159.74        48.42 o
  -6   0  16         76.72         76.52        11.47 o
  -5   0  16       7365.11       7348.25       149.79 o
  -4   0  16       3989.18       3754.82        92.95 o
  -3   0  16       3292.46       3108.23        56.65 o
  -2   0  16       4348.44       5051.58        79.67 o
  -1   0  16       6113.47       5586.98       150.06 o
   0   0  16       1637.17       1948.68        61.64 o
   1   0  16      13759.33      14609.17        91.44 o
   2   0  16        662.30        728.39        26.75 o
   3   0  16       1623.43       1543.16        58.59 o
   4   0  16       1937.39       1815.33        72.49 o
   5   0  16        194.88        224.90        32.85 o
   6   0  16          7.54         18.09        12.66 o
   7   0  16        505.49        560.83        37.57 o
   8   0  16          4.50          8.01        13.99 o
  -9   1  16         65.00         84.56        16.78 o
  -8   1  16         38.47         72.91        19.49 o
  -7   1  16        176.47        171.26        12.51 o
  -6   1  16        454.16        396.54        13.67 o
  -5   1  16        700.99        757.59        35.52 o
  -4   1  16       1567.77       1553.25        32.69 o
  -3   1  16       1964.93       2044.56        32.81 o
  -2   1  16       2970.53       2730.12        37.72 o
  -1   1  16         18.78         12.57         7.49 o
   0   1  16        796.31        870.22        21.14 o
   1   1  16          3.75          5.06         4.87 o
   2   1  16         26.44         22.21         6.65 o
   3   1  16        988.33       1051.63        28.62 o
   4   1  16        580.98        572.72        30.33 o
   5   1  16          1.73          0.40        11.30 o
   6   1  16         30.31         32.38         8.43 o
   7   1  16         13.11         14.09        10.71 o
   8   1  16         77.26         75.60         9.48 o
  -9   2  16          1.77          3.17        15.36 o
  -8   2  16          6.37          7.33        10.11 o
  -7   2  16         16.52         15.77         9.45 o
  -6   2  16        398.02        383.18        14.43 o
  -5   2  16        598.55        615.55        32.44 o
  -4   2  16       2315.49       2497.12        41.14 o
  -3   2  16        450.20        398.70        14.48 o
  -2   2  16         37.74         18.54         9.70 o
  -1   2  16        241.69        293.39        21.88 o
   0   2  16       4583.20       5298.99        70.51 o
   1   2  16        980.08       1189.98        21.44 o
   2   2  16        300.43        240.72        12.16 o
   3   2  16       5840.34       6518.17        96.49 o
   4   2  16         41.74         22.27        11.13 o
   5   2  16        241.59        303.61        25.40 o
   6   2  16         30.65         31.08         8.16 o
   7   2  16         76.46         94.07        14.21 o
   8   2  16          5.16          6.94         9.34 o
  -9   3  16         25.60         43.25        16.35 o
  -8   3  16         14.39         13.04        25.00 o
  -7   3  16        118.47        157.58        14.04 o
  -6   3  16        425.66        374.80        16.54 o
  -5   3  16         76.43         56.22        20.95 o
  -4   3  16       2603.66       2554.11        41.84 o
  -3   3  16       3000.50       3124.71        40.82 o
  -2   3  16        259.13        277.10        22.95 o
  -1   3  16         62.07         41.59        14.21 o
   0   3  16        719.65        625.06        21.99 o
   1   3  16        148.58        190.89        13.87 o
   2   3  16        134.03        123.73        12.46 o
   3   3  16        130.60        112.68        21.78 o
   4   3  16          0.16         -1.91        10.79 o
   5   3  16       1606.87       1632.83        55.85 o
   6   3  16        377.43        328.62        16.48 o
   7   3  16        189.29        190.01        35.67 o
   8   3  16         83.66        106.98        14.55 o
  -9   4  16          3.32         -8.82        14.74 o
  -8   4  16          3.45          6.27        17.19 o
  -7   4  16        281.36        277.68        16.50 o
  -6   4  16         73.69         62.91        11.22 o
  -5   4  16        185.46        115.57        26.23 o
  -4   4  16        886.71        860.57        29.97 o
  -3   4  16        150.92        122.17        12.39 o
  -2   4  16       2798.99       2912.76        78.49 o
  -1   4  16        535.21        491.93        25.23 o
   0   4  16        880.77        717.09        20.35 o
   1   4  16       4174.84       4797.24        57.40 o
   2   4  16       1826.33       2068.37        56.57 o
   3   4  16        734.14        922.25        51.24 o
   4   4  16          3.35         52.70        24.70 o
   5   4  16         44.44         59.36        23.82 o
   6   4  16          4.88         11.17         6.35 o
   7   4  16          0.09          8.85        10.06 o
   8   4  16          3.09          3.64         8.86 o
  -8   5  16          8.05         12.23        21.63 o
  -7   5  16         84.74         87.02        15.54 o
  -6   5  16       2986.06       2895.47        52.41 o
  -5   5  16         69.72         46.08        21.14 o
  -4   5  16         20.38         30.80        11.99 o
  -3   5  16       2642.21       2420.36        44.82 o
  -2   5  16        430.98        529.57        48.54 o
  -1   5  16       3453.16       3505.72        55.58 o
   0   5  16        879.84        750.64        23.94 o
   1   5  16       2717.60       2665.28        45.63 o
   2   5  16          9.24         20.72        16.49 o
   3   5  16        574.07        573.57        42.81 o
   4   5  16       2478.31       2434.04        90.92 o
   5   5  16        100.87        120.89        13.21 o
   6   5  16         30.74         25.28         7.59 o
   7   5  16        681.52        619.59        38.19 o
   8   5  16         85.99         88.22        12.29 o
  -8   6  16         13.47         13.48        31.89 o
  -7   6  16         66.70         62.92        13.96 o
  -6   6  16          7.77         17.61        13.57 o
  -5   6  16         12.49         33.88        19.89 o
  -4   6  16         41.95         30.49        19.51 o
  -3   6  16         11.02         15.82         7.62 o
  -2   6  16        141.35        173.68        20.78 o
  -1   6  16         33.51         41.42        15.97 o
   0   6  16        809.93       1070.87        27.11 o
   1   6  16          0.02         11.36        14.75 o
   2   6  16        361.56        273.02        31.15 o
   3   6  16        496.32        536.09        43.35 o
   4   6  16        185.04        185.08        32.39 o
   5   6  16         14.56         18.47         8.73 o
   6   6  16         10.02         11.52        10.59 o
   7   6  16         14.28         18.14         9.79 o
   8   6  16          0.21          5.73         8.84 o
  -8   7  16         12.64         11.83        38.76 o
  -7   7  16         82.01         92.83        18.71 o
  -6   7  16        989.45        900.05        32.49 o
  -5   7  16        178.60        173.77        14.61 o
  -4   7  16        118.01         76.02        25.06 o
  -3   7  16       1072.46        882.02        41.39 o
  -2   7  16          1.90         27.87        23.84 o
  -1   7  16       4197.41       4204.69        82.72 o
   0   7  16       1657.95       1500.16        41.59 o
   1   7  16       3693.62       3815.11       103.45 o
   2   7  16        823.13        809.29        51.78 o
   3   7  16       1810.17       1832.52        78.63 o
   4   7  16       3846.05       3886.47       120.38 o
   5   7  16         25.20         41.31         9.23 o
   6   7  16         20.06          8.65        14.05 o
   7   7  16        208.58        237.09        16.39 o
   8   7  16         13.92         16.00         7.78 o
  -8   8  16          9.36         14.38        38.96 o
  -7   8  16         94.83        148.29        16.12 o
  -6   8  16          3.61        -12.59        12.59 o
  -5   8  16        194.69        148.79        17.62 o
  -4   8  16        263.85        240.19        36.42 o
  -3   8  16        314.67        305.64        42.41 o
  -2   8  16        527.22        490.63        51.22 o
  -1   8  16          2.68         16.33        16.92 o
   0   8  16          5.75         -3.32        14.46 o
   1   8  16        397.61        429.85        42.35 o
   2   8  16        314.98        275.17        22.50 o
   3   8  16         45.04        102.84        28.11 o
   4   8  16        688.24        712.49        55.61 o
   5   8  16         34.41         30.17        21.35 o
   6   8  16         39.98         82.53        18.66 o
   7   8  16        123.20        111.04        20.31 o
   8   8  16          1.11          8.71        11.76 o
  -8   9  16          8.39         45.67        54.94 o
  -7   9  16         85.41        111.76        13.85 o
  -6   9  16        165.88        164.07        16.49 o
  -5   9  16         20.98         27.63        12.60 o
  -4   9  16        193.24        185.63        18.39 o
  -3   9  16         67.32         37.14        25.96 o
  -2   9  16        136.46        117.82        35.83 o
  -1   9  16         23.67         21.17        29.10 o
   0   9  16        199.64        185.20        24.97 o
   1   9  16       2566.59       2743.26        99.30 o
   2   9  16        175.93        171.84        22.49 o
   3   9  16        119.94        109.54        32.37 o
   4   9  16        306.44        297.67        22.79 o
   5   9  16        135.01        162.03        22.77 o
   6   9  16         12.34         22.28        14.78 o
   7   9  16         88.77         57.11        10.48 o
  -7  10  16          2.89         15.18         9.60 o
  -6  10  16         28.11         41.32        16.80 o
  -5  10  16         76.13         49.89        16.70 o
  -4  10  16        251.23        285.37        22.09 o
  -3  10  16        366.64        322.23        31.73 o
  -2  10  16         97.42         79.24        35.04 o
  -1  10  16          2.74          4.83        28.38 o
   0  10  16       1036.55       1041.62        49.43 o
   1  10  16         22.84          7.93        21.82 o
   2  10  16         21.60         42.82        25.49 o
   3  10  16        967.17        904.48        42.61 o
   4  10  16        488.22        480.86        23.36 o
   5  10  16         28.81         16.96        14.19 o
   6  10  16         90.17         94.50        18.26 o
   7  10  16          5.84         -0.25         7.89 o
  -7  11  16          0.53        -14.29        14.29 o
  -6  11  16         24.35         12.08        13.09 o
  -5  11  16         75.89        101.13        21.17 o
  -4  11  16        884.56        819.34        60.43 o
  -3  11  16        716.27        667.86        28.48 o
  -2  11  16          0.47         30.00        33.75 o
  -1  11  16       1515.66       1475.60        91.24 o
   0  11  16        145.09        150.68        25.42 o
   1  11  16        261.94        313.81        42.26 o
   2  11  16        177.74        219.88        37.42 o
   3  11  16        114.52        114.00        10.76 o
   4  11  16        207.57        205.31        19.12 o
   5  11  16        208.77        193.72        23.92 o
   6  11  16          7.41         -7.58        14.13 o
   7  11  16          0.05         -0.81         6.90 o
  -7  12  16        159.31        172.95        18.65 o
  -6  12  16          2.87          7.65        11.31 o
  -5  12  16        253.56        259.02        26.20 o
  -4  12  16         40.91         32.52        16.29 o
  -3  12  16         32.10         17.66        11.27 o
  -2  12  16        748.96        646.86        28.34 o
  -1  12  16        670.74        603.79        45.72 o
   0  12  16       1418.65       1190.16        82.30 o
   1  12  16          5.83          5.69        15.78 o
   2  12  16          0.35         -6.84        10.11 o
   3  12  16        599.80        558.30        21.86 o
   4  12  16        110.65        103.00        18.60 o
   5  12  16         29.42         28.64        10.87 o
   6  12  16         64.67         66.32         9.78 o
  -6  13  16          5.06         -3.85        11.59 o
  -5  13  16         67.36         67.67        17.71 o
  -4  13  16         16.79         26.22        17.29 o
  -3  13  16        101.94         67.94        18.09 o
  -2  13  16        251.33        270.47        15.53 o
  -1  13  16         37.48         32.04        10.07 o
   0  13  16         14.81         10.03        11.34 o
   1  13  16        327.32        306.80        23.28 o
   2  13  16         20.60         32.45        19.18 o
   3  13  16         63.19         46.44         8.35 o
   4  13  16         60.91         39.46        10.75 o
   5  13  16         38.48         45.47        15.02 o
   6  13  16         52.63         53.83        14.04 o
  -6  14  16          8.45          1.48        11.21 o
  -5  14  16          0.60         -3.20        12.86 o
  -4  14  16          5.69         15.58        15.52 o
  -3  14  16         26.09         23.18        15.38 o
  -2  14  16        376.70        337.28        19.82 o
  -1  14  16        522.36        492.58        23.54 o
   0  14  16        100.06         86.89        17.83 o
   1  14  16        202.19        207.86        24.16 o
   2  14  16          0.12         11.19        12.96 o
   3  14  16        697.76        692.30        26.12 o
   4  14  16         64.32         56.41        15.04 o
   5  14  16         76.54         91.48        16.78 o
   6  14  16         14.95         19.84        10.50 o
  -5  15  16         72.41         82.14        16.28 o
  -4  15  16          6.32         23.70        16.14 o
  -3  15  16        170.49        138.53        21.92 o
  -2  15  16          1.02          5.11         8.39 o
  -1  15  16         75.75         53.81        11.53 o
   0  15  16        297.08        259.01        26.01 o
   1  15  16         93.55        104.03        19.50 o
   2  15  16          8.64         -3.17        13.37 o
   3  15  16         87.58         92.89        11.60 o
   4  15  16         27.71         33.88        12.65 o
   5  15  16         23.29         25.67        11.27 o
  -5  16  16          0.61         -2.84        16.42 o
  -4  16  16          3.90          7.80        14.11 o
  -3  16  16         11.39          1.46        13.13 o
  -2  16  16        107.93        115.21        12.58 o
  -1  16  16        229.14        262.81        17.44 o
   0  16  16        332.88        308.44        27.12 o
   1  16  16         29.54         33.39        15.62 o
   2  16  16         32.43         60.06        16.41 o
   3  16  16          3.59          4.05         6.86 o
   4  16  16         12.20         11.78        10.11 o
  -4  17  16         37.34         39.91        12.65 o
  -3  17  16        165.05        181.06        19.83 o
  -2  17  16         14.03         36.06        12.48 o
  -1  17  16         68.78         54.91        14.38 o
   0  17  16        114.25         84.54        17.19 o
   1  17  16         59.57         96.47        17.98 o
   2  17  16          6.68         13.83        12.45 o
   3  17  16         21.90          2.45         8.67 o
   4  17  16        124.74        137.54        12.71 o
  -3  18  16          0.89          9.71        10.08 o
  -2  18  16         46.56         31.97         6.19 o
  -1  18  16          3.29         11.42        10.98 o
   0  18  16        213.13        230.58        21.26 o
   1  18  16          1.95          5.43        11.70 o
   2  18  16          6.00         22.73        11.25 o
  -1  19  16         71.01         92.55         9.02 o
   0  19  16         18.33         23.07        14.70 o
   1  19  16        201.46        227.79        12.87 o
  -9   1  17          1.97         65.30        10.95 o
  -8   1  17        259.31        341.99        14.32 o
  -7   1  17        184.30        186.71        12.93 o
  -6   1  17         41.52         40.76         7.41 o
  -5   1  17        326.08        275.03        22.95 o
  -4   1  17       1843.38       1814.81        37.98 o
  -3   1  17       9578.82      10403.52       109.60 o
  -2   1  17         14.53         14.68         9.13 o
  -1   1  17      28697.18      28623.46       215.39 o
   0   1  17        723.98        693.04        19.75 o
   1   1  17         44.10         35.04         6.40 o
   2   1  17       2950.99       2778.03        36.59 o
   3   1  17       5969.33       6017.38        67.94 o
   4   1  17          4.95          6.25        10.44 o
   5   1  17        393.59        350.23        27.46 o
   6   1  17        379.52        365.67        17.52 o
   7   1  17        546.44        468.54        24.61 o
   8   1  17         65.78         53.90        11.57 o
  -9   2  17          3.15         40.28        15.95 o
  -8   2  17         46.90         67.40        17.58 o
  -7   2  17          0.58          7.90        13.85 o
  -6   2  17         14.59         19.73         8.68 o
  -5   2  17         71.59         67.23        14.55 o
  -4   2  17        109.58        147.02        12.25 o
  -3   2  17        761.88        800.47        19.84 o
  -2   2  17        849.79       1118.10        54.61 o
  -1   2  17       2611.81       2749.46        51.86 o
   0   2  17       3754.94       3707.48        56.10 o
   1   2  17          3.49         21.57         7.05 o
   2   2  17       1393.26       1430.46        27.02 o
   3   2  17        171.51        244.11        15.45 o
   4   2  17         46.23         53.83        15.28 o
   5   2  17         86.76         52.09        38.87 o
   6   2  17        226.46        233.16        18.03 o
   7   2  17          3.11         -1.22        10.53 o
   8   2  17        182.65        210.82        12.82 o
  -9   3  17         95.76        107.18        18.36 o
  -8   3  17          5.66          3.04        17.94 o
  -7   3  17          0.15         15.40         9.19 o
  -6   3  17       1191.01       1208.73        23.93 o
  -5   3  17          3.85         -6.50        14.75 o
  -4   3  17         40.88         52.93         9.10 o
  -3   3  17       1547.56       1715.27        30.87 o
  -2   3  17       1370.57       1387.57        45.37 o
  -1   3  17       2561.78       2720.66        48.87 o
   0   3  17       1408.44       1638.18        38.42 o
   1   3  17        615.47        708.92        23.22 o
   2   3  17       4700.73       4929.31        49.91 o
   3   3  17          3.73         -1.18         7.73 o
   4   3  17       1108.06       1064.04        41.23 o
   5   3  17        923.07        970.99        43.78 o
   6   3  17         67.93         76.81         9.78 o
   7   3  17         24.02         19.89        13.49 o
   8   3  17        176.18        199.96        12.27 o
  -8   4  17        247.32        286.23        44.22 o
  -7   4  17        209.66        231.13        15.91 o
  -6   4  17        139.80        172.60        12.88 o
  -5   4  17         32.73         27.34        19.04 o
  -4   4  17       2457.12       2624.07        53.59 o
  -3   4  17        784.81        814.05        26.89 o
  -2   4  17       1882.35       1921.69        65.36 o
  -1   4  17        688.89        663.33        21.66 o
   0   4  17        203.49        218.63        15.64 o
   1   4  17        937.94       1015.03        28.82 o
   2   4  17        452.89        545.02        26.73 o
   3   4  17        115.41         76.29        19.50 o
   4   4  17       1187.98       1109.47        42.66 o
   5   4  17          0.85        -10.86        13.05 o
   6   4  17        129.73        102.11         8.86 o
   7   4  17         93.65        124.73        14.02 o
   8   4  17         13.68         10.23        13.46 o
  -8   5  17         13.33         -0.45        30.87 o
  -7   5  17         77.09         91.11        13.07 o
  -6   5  17        331.52        314.23        16.08 o
  -5   5  17         24.25         38.49        20.70 o
  -4   5  17        114.66        117.18        13.66 o
  -3   5  17       1988.96       2009.21        41.64 o
  -2   5  17          1.40         16.91        13.09 o
  -1   5  17         19.76         13.05        11.03 o
   0   5  17        692.40        630.82        21.02 o
   1   5  17       2992.77       3668.09        54.65 o
   2   5  17        326.44        397.04        35.48 o
   3   5  17          9.14         19.12        19.11 o
   4   5  17        937.29       1062.02        62.37 o
   5   5  17          0.35          3.56         6.99 o
   6   5  17        305.78        314.85        22.98 o
   7   5  17        121.94        133.12        16.62 o
   8   5  17         19.15         33.00         9.93 o
  -8   6  17          3.11          2.16        32.16 o
  -7   6  17        184.53        229.47        19.26 o
  -6   6  17        178.68        177.11        14.23 o
  -5   6  17        961.22        726.80        56.15 o
  -4   6  17          3.09        -11.45        20.00 o
  -3   6  17        712.77        723.89        27.18 o
  -2   6  17        140.79        156.73        16.74 o
  -1   6  17       1561.10       1464.37        99.79 o
   0   6  17         57.98         23.99         9.44 o
   1   6  17       2433.44       2685.00        61.64 o
   2   6  17        453.51        390.98        36.32 o
   3   6  17       1271.18       1249.61        64.68 o
   4   6  17       1112.40       1084.31        64.26 o
   5   6  17       2111.73       2052.47        37.22 o
   6   6  17         37.70         36.35        10.23 o
   7   6  17        530.05        579.37        24.29 o
   8   6  17          1.86         -1.58        16.38 o
  -8   7  17         65.13         86.51        43.53 o
  -7   7  17         73.60         94.73        14.75 o
  -6   7  17         54.51         29.08        11.99 o
  -5   7  17         47.47         60.88        11.52 o
  -4   7  17         85.30         95.73        23.86 o
  -3   7  17         74.56         77.37        24.34 o
  -2   7  17        173.86        238.98        37.09 o
  -1   7  17         26.02         19.72        15.65 o
   0   7  17         78.49        103.49        16.47 o
   1   7  17       2019.79       2099.06        78.66 o
   2   7  17          9.50        -16.85        20.91 o
   3   7  17          7.56          7.71        18.94 o
   4   7  17       1096.82       1006.34        64.67 o
   5   7  17        149.22        174.41        13.82 o
   6   7  17         52.47         41.60        10.41 o
   7   7  17         70.46         83.82        12.04 o
   8   7  17          7.17          0.68         6.92 o
  -8   8  17         15.34         31.67        46.45 o
  -7   8  17         47.16         68.40        13.30 o
  -6   8  17          8.84         15.54        11.68 o
  -5   8  17        338.92        307.96        22.69 o
  -4   8  17         16.10          2.83        19.39 o
  -3   8  17       2081.42       2177.46        67.11 o
  -2   8  17        802.88        878.18        65.65 o
  -1   8  17        933.05        902.51        64.11 o
   0   8  17       2829.97       3269.27        63.49 o
   1   8  17        333.07        371.59        39.84 o
   2   8  17        223.35        246.75        21.60 o
   3   8  17       1376.34       1281.30        70.55 o
   4   8  17         26.32         25.70        11.51 o
   5   8  17         29.72         22.01        11.12 o
   6   8  17          0.01          6.69        12.88 o
   7   8  17          7.07         10.58         8.06 o
  -8   9  17          3.37         -6.65        11.27 o
  -7   9  17         10.22         14.98        18.24 o
  -6   9  17        224.75        195.79        29.45 o
  -5   9  17        428.82        410.64        27.50 o
  -4   9  17         18.01          6.92        10.73 o
  -3   9  17        321.06        343.55        31.55 o
  -2   9  17        162.29        175.85        38.93 o
  -1   9  17        226.21        200.05        39.99 o
   0   9  17         79.13         86.04        21.45 o
   1   9  17       1163.90       1175.97        69.02 o
   2   9  17        855.17        837.44        59.02 o
   3   9  17        270.79        244.86        23.85 o
   4   9  17         14.95          1.86         9.73 o
   5   9  17         80.23         70.13        17.55 o
   6   9  17        153.99        136.06        20.37 o
   7   9  17        152.79        142.34        12.78 o
  -7  10  17          0.10         21.66        10.26 o
  -6  10  17          9.07         -5.12        17.74 o
  -5  10  17         62.19         56.74        16.55 o
  -4  10  17        340.44        262.96        28.23 o
  -3  10  17        102.43         97.41        21.35 o
  -2  10  17        312.46        278.51        46.78 o
  -1  10  17          1.86          5.43        27.59 o
   0  10  17        335.95        246.68        28.63 o
   1  10  17         16.62         10.93        25.39 o
   2  10  17          9.82         42.26        26.47 o
   3  10  17         68.02         65.32        11.81 o
   4  10  17         62.44         39.39        10.66 o
   5  10  17         99.50        131.88        21.06 o
   6  10  17         22.16         28.41        14.68 o
   7  10  17         25.03         15.59         8.03 o
  -7  11  17         23.80         39.69        15.60 o
  -6  11  17         12.59         23.96        10.75 o
  -5  11  17          9.84         34.94        16.82 o
  -4  11  17        167.76        165.36        18.62 o
  -3  11  17         19.75          5.85        10.78 o
  -2  11  17          7.24         34.51        32.27 o
  -1  11  17       3837.55       4010.85       144.40 o
   0  11  17        863.03        884.56        47.91 o
   1  11  17        290.45        264.99        39.37 o
   2  11  17        172.20         93.58        28.61 o
   3  11  17        880.13        845.25        26.50 o
   4  11  17         77.98         94.49        18.25 o
   5  11  17         43.41         42.09        15.99 o
   6  11  17          2.32        -13.06        14.63 o
   7  11  17        173.84        190.08        13.77 o
  -7  12  17         27.24         44.56        13.64 o
  -6  12  17         74.33         76.22        19.29 o
  -5  12  17         43.32         25.47        17.36 o
  -4  12  17        223.35        191.50        24.25 o
  -3  12  17       1118.98       1035.18        35.19 o
  -2  12  17         74.17         70.08        13.84 o
  -1  12  17        421.53        443.05        20.43 o
   0  12  17        529.49        523.46        28.68 o
   1  12  17          0.02         10.96        10.42 o
   2  12  17        466.30        453.15        26.99 o
   3  12  17          0.17          7.81         8.32 o
   4  12  17         47.47         61.88        16.05 o
   5  12  17          3.97          2.88         9.54 o
   6  12  17          5.03         -2.30         8.07 o
  -6  13  17         24.65         26.58        22.30 o
  -5  13  17          1.65         14.54        15.41 o
  -4  13  17        368.16        369.31        31.03 o
  -3  13  17          0.06         -2.04        14.57 o
  -2  13  17         77.65         66.66        10.40 o
  -1  13  17       2104.69       1989.02        48.94 o
   0  13  17        210.59        216.20        20.75 o
   1  13  17          0.54         13.71        12.30 o
   2  13  17        147.63         83.85        20.57 o
   3  13  17        527.90        594.62        20.14 o
   4  13  17          0.28          3.18         8.67 o
   5  13  17          6.20         32.06        14.98 o
   6  13  17         92.85         88.57        14.91 o
  -6  14  17         21.56         13.32         8.07 o
  -5  14  17         31.17         40.87        15.40 o
  -4  14  17          1.30          8.49        16.33 o
  -3  14  17         10.78          6.57        14.81 o
  -2  14  17         48.97         57.20        11.38 o
  -1  14  17          0.03          8.57         9.66 o
   0  14  17        248.17        252.86        25.83 o
   1  14  17         16.43          1.03        12.77 o
   2  14  17        555.91        532.27        35.20 o
   3  14  17          0.57          2.88         6.68 o
   4  14  17        106.65         85.82        16.33 o
   5  14  17          5.65          6.93        12.15 o
  -5  15  17         66.06         70.67        15.10 o
  -4  15  17        123.54        123.11        20.45 o
  -3  15  17         13.98         12.79        14.97 o
  -2  15  17         12.49         15.62         8.92 o
  -1  15  17         50.40         54.36        11.48 o
   0  15  17          8.35          9.65        12.40 o
   1  15  17        360.37        348.71        29.44 o
   2  15  17          1.41         -0.35        11.63 o
   3  15  17         61.96         71.98        15.07 o
   4  15  17          5.10         14.05        10.93 o
   5  15  17          2.13          6.91         9.69 o
  -5  16  17          4.79        -10.01        10.01 o
  -4  16  17          0.99         -4.49        12.47 o
  -3  16  17         84.12         60.76        16.32 o
  -2  16  17         48.66         50.46         9.98 o
  -1  16  17        159.15        144.58        30.41 o
   0  16  17          1.93        -10.46        12.78 o
   1  16  17          0.11         -1.47        14.04 o
   2  16  17          6.31         11.35        12.13 o
   3  16  17         92.58        105.03        13.95 o
   4  16  17          0.73          0.04         8.86 o
  -4  17  17        119.67        139.76        16.29 o
  -3  17  17         25.07         34.50        14.18 o
  -2  17  17          7.80          9.02        11.42 o
  -1  17  17        104.19        130.60        24.90 o
   0  17  17          3.56         -2.54        11.58 o
   1  17  17         33.16         43.75        15.43 o
   2  17  17        154.93        164.09        19.23 o
   3  17  17          2.96         -0.29         8.49 o
  -3  18  17          4.11          8.36        10.21 o
  -2  18  17        110.88        114.16         7.96 o
  -1  18  17         16.43         19.59        11.15 o
   0  18  17        141.61        167.10        18.26 o
   1  18  17         38.80         57.88        14.09 o
   2  18  17         18.32         25.42        10.52 o
  -1  19  17          1.21          1.65         5.62 o
   0  19  17         15.84         26.22         7.14 o
  -9   0  18          0.98         61.57        16.04 o
  -8   0  18       1141.96       1178.09        33.09 o
  -7   0  18         38.19         30.19        19.34 o
  -6   0  18       3035.02       2628.13        47.55 o
  -5   0  18       4227.18       4184.89       114.24 o
  -4   0  18       6355.38       6265.22        93.08 o
  -3   0  18       2214.99       2273.52       103.91 o
  -2   0  18      13217.37      14556.26       130.95 o
  -1   0  18      22102.51      22543.55       215.12 o
   0   0  18       1706.20       1763.61        61.95 o
   1   0  18        235.86        285.04        17.34 o
   2   0  18         69.23         50.15        11.48 o
   3   0  18         77.40         74.48        12.79 o
   4   0  18       2861.37       2721.14        90.45 o
   5   0  18         76.16         50.75        20.41 o
   6   0  18       2453.11       2366.98        59.39 o
   7   0  18         98.66         91.25        19.77 o
   8   0  18        305.38        294.57        26.09 o
  -9   1  18         28.11         71.95        16.97 o
  -8   1  18          6.67         26.39        11.18 o
  -7   1  18        810.75        805.03        27.51 o
  -6   1  18         35.49         34.23         7.73 o
  -5   1  18        405.10        367.47        25.83 o
  -4   1  18         33.65         34.44         8.61 o
  -3   1  18       1735.23       1996.90        31.17 o
  -2   1  18        476.35        483.73        24.35 o
  -1   1  18       4264.79       4228.30        54.39 o
   0   1  18       1621.63       1710.03        30.62 o
   1   1  18       3334.61       3825.07        39.83 o
   2   1  18        162.98        191.56        11.74 o
   3   1  18         33.88         67.10        10.59 o
   4   1  18        182.83        157.61        18.27 o
   5   1  18         87.00        100.15        17.39 o
   6   1  18        356.35        318.19        16.77 o
   7   1  18          0.57         -3.41        10.50 o
   8   1  18          6.64          2.34         9.52 o
  -9   2  18        100.56        140.76        18.59 o
  -8   2  18         38.61         59.09         9.37 o
  -7   2  18         34.57         48.13        23.12 o
  -6   2  18        183.09        178.57        14.39 o
  -5   2  18        503.47        466.53        28.55 o
  -4   2  18       3047.43       3316.63        48.10 o
  -3   2  18         21.90         14.49         6.38 o
  -2   2  18        744.01        981.91        43.83 o
  -1   2  18       2379.75       2628.93        40.49 o
   0   2  18        674.87        748.75        25.68 o
   1   2  18        325.28        440.46        19.12 o
   2   2  18        161.54        157.63        11.05 o
   3   2  18        433.07        421.94        19.68 o
   4   2  18        377.93        391.79        26.20 o
   5   2  18        395.76        337.99        41.83 o
   6   2  18         98.26        120.38        11.62 o
   7   2  18          1.28          1.62        10.74 o
   8   2  18         90.51         76.14         9.27 o
  -9   3  18         22.74         39.13        15.62 o
  -8   3  18          3.70         24.53        26.06 o
  -7   3  18          3.81         12.16         9.11 o
  -6   3  18        404.37        368.53        16.66 o
  -5   3  18         49.71         46.92        18.68 o
  -4   3  18         80.39         86.42        12.69 o
  -3   3  18       2246.08       2147.96        42.69 o
  -2   3  18        189.85        176.15        23.25 o
  -1   3  18       3006.86       3164.55        48.07 o
   0   3  18        204.32        247.54        18.65 o
   1   3  18        933.48        989.70        28.15 o
   2   3  18        460.65        450.12        16.75 o
   3   3  18        262.06        305.63        17.04 o
   4   3  18         19.84         28.77        20.08 o
   5   3  18        407.80        358.01        60.90 o
   6   3  18        496.67        439.84        18.85 o
   7   3  18          0.33         -1.69         9.83 o
   8   3  18          1.45         12.24         7.11 o
  -8   4  18          3.70         14.46        35.53 o
  -7   4  18        346.76        325.24        17.74 o
  -6   4  18         73.27         88.90        11.08 o
  -5   4  18       1046.39        963.69        60.86 o
  -4   4  18        761.61        752.48        28.86 o
  -3   4  18        164.45        225.20        15.83 o
  -2   4  18       2201.51       2539.30        75.23 o
  -1   4  18       1905.52       2170.84        38.80 o
   0   4  18        346.16        354.82        19.07 o
   1   4  18        104.17        140.08        14.20 o
   2   4  18         34.46         60.31        17.00 o
   3   4  18        149.14        152.89        25.25 o
   4   4  18       1105.71       1142.35        59.84 o
   5   4  18          0.50         23.31         9.90 o
   6   4  18         24.28         27.32         8.08 o
   7   4  18         87.19        111.38        13.04 o
   8   4  18          0.04          6.95        14.35 o
  -8   5  18          0.23          1.22        30.34 o
  -7   5  18        149.86        168.89        14.67 o
  -6   5  18        609.87        547.75        19.89 o
  -5   5  18        940.96        841.45        58.86 o
  -4   5  18        701.54        687.16        27.66 o
  -3   5  18          4.13          7.76         7.98 o
  -2   5  18         30.19         63.58        20.98 o
  -1   5  18        266.71        327.66        17.81 o
   0   5  18       3295.77       3602.53        54.25 o
   1   5  18        468.53        351.91        19.97 o
   2   5  18      10054.65      10248.02       162.79 o
   3   5  18        176.88        162.31        28.09 o
   4   5  18        125.62        151.06        29.74 o
   5   5  18        997.68        955.50        25.87 o
   6   5  18         71.06         65.66        11.81 o
   7   5  18         65.90         55.96        12.97 o
   8   5  18        175.28        197.22        14.02 o
  -8   6  18         83.36        116.34        60.59 o
  -7   6  18         73.09         74.64        14.25 o
  -6   6  18          0.81          4.70         8.82 o
  -5   6  18         33.76         39.51        11.72 o
  -4   6  18          1.34         11.54        18.86 o
  -3   6  18        158.38        193.97        14.88 o
  -2   6  18        602.58        667.25        21.21 o
  -1   6  18       1381.02       1383.62        45.78 o
   0   6  18         62.01         42.22        10.10 o
   1   6  18        271.68        248.45        23.57 o
   2   6  18        501.17        512.83        41.42 o
   3   6  18         10.67         26.26        19.84 o
   4   6  18        104.74        111.08        28.44 o
   5   6  18          2.34         13.83         7.89 o
   6   6  18         81.05         89.09        14.96 o
   7   6  18         50.16         50.82        11.03 o
   8   6  18          6.04          6.62         7.86 o
  -8   7  18          7.75         13.08        33.59 o
  -7   7  18          2.74         10.42        11.87 o
  -6   7  18        143.35        131.70        16.28 o
  -5   7  18       1468.15       1408.44        40.26 o
  -4   7  18         21.59          4.73        19.85 o
  -3   7  18        283.41        280.67        35.70 o
  -2   7  18       3440.80       3529.32       115.70 o
  -1   7  18        988.47        876.44        40.15 o
   0   7  18       2497.28       2450.14        53.43 o
   1   7  18       3623.32       3479.38       101.94 o
   2   7  18        244.59        278.37        34.83 o
   3   7  18        238.99        242.34        34.25 o
   4   7  18        767.04        686.49        54.33 o
   5   7  18       1565.68       1494.12        38.66 o
   6   7  18         11.73          8.74         8.80 o
   7   7  18          1.74          0.63         9.51 o
   8   7  18         11.58          5.88         6.60 o
  -8   8  18          1.73         -3.21        40.32 o
  -7   8  18         11.05         18.99        11.77 o
  -6   8  18        118.48        121.12        15.44 o
  -5   8  18          7.83         -0.19        18.20 o
  -4   8  18         10.94         -5.31        22.30 o
  -3   8  18        233.99        224.45        35.42 o
  -2   8  18        574.55        527.77        51.91 o
  -1   8  18        277.53        277.69        41.35 o
   0   8  18        313.49        272.62        22.67 o
   1   8  18        140.34        132.48        28.98 o
   2   8  18        326.78        309.32        37.45 o
   3   8  18       2885.84       2652.75       100.69 o
   4   8  18         13.87         35.63        11.42 o
   5   8  18         39.48         20.26        10.97 o
   6   8  18         44.66         40.41        10.02 o
   7   8  18         89.81         98.58        17.68 o
  -8   9  18          1.30         -0.39        25.32 o
  -7   9  18         85.26        101.29        19.84 o
  -6   9  18        107.06         96.30        31.54 o
  -5   9  18         62.20         49.00        13.26 o
  -4   9  18         73.35         62.48        13.58 o
  -3   9  18        135.58        122.44        22.78 o
  -2   9  18        198.57        259.72        43.67 o
  -1   9  18         48.09         51.33        31.94 o
   0   9  18         69.09         41.80        43.07 o
   1   9  18        303.88        315.58        39.49 o
   2   9  18         42.00         66.84        26.16 o
   3   9  18         22.73         13.11        12.90 o
   4   9  18        128.97        127.28        15.41 o
   5   9  18         42.58         35.23        14.33 o
   6   9  18        118.98        139.05        21.68 o
   7   9  18          2.82         -9.41         9.41 o
  -7  10  18          6.50         20.67        15.13 o
  -6  10  18         56.17         20.84        16.48 o
  -5  10  18        101.12        123.59        21.64 o
  -4  10  18         10.65         17.15        23.26 o
  -3  10  18        314.26        265.13        19.39 o
  -2  10  18        321.57        328.71        48.30 o
  -1  10  18        168.08        237.75        42.97 o
   0  10  18         20.01         32.47        18.57 o
   1  10  18        124.47        106.61        30.61 o
   2  10  18        767.51        794.65        60.81 o
   3  10  18        190.81        201.57        14.01 o
   4  10  18         47.95         31.45         9.86 o
   5  10  18        189.33        152.73        21.41 o
   6  10  18         11.45         15.62        13.83 o
   7  10  18        248.12        251.05        14.27 o
  -7  11  18         35.52         49.62        14.84 o
  -6  11  18          3.54         -4.51        10.32 o
  -5  11  18        185.61        172.58        22.64 o
  -4  11  18         15.27         24.43        12.34 o
  -3  11  18        461.76        421.37        23.60 o
  -2  11  18        688.68        607.67        61.64 o
  -1  11  18        166.60        198.34        41.70 o
   0  11  18         25.86         24.57        18.75 o
   1  11  18        216.14        260.28        41.43 o
   2  11  18         91.64        100.12        15.41 o
   3  11  18         10.99          3.02         7.33 o
   4  11  18         28.34         17.04        12.99 o
   5  11  18         48.49         64.80        17.11 o
   6  11  18          4.47         -6.55        13.44 o
   7  11  18          7.18          8.48         6.51 o
  -7  12  18         24.09         28.81        12.98 o
  -6  12  18          7.13         -7.14         9.62 o
  -5  12  18        591.43        636.47        37.11 o
  -4  12  18        376.22        342.37        29.68 o
  -3  12  18        247.34        203.11        23.47 o
  -2  12  18        637.75        627.50        28.08 o
  -1  12  18       1886.14       1830.70        38.83 o
   0  12  18       1108.33       1085.33        29.90 o
   1  12  18         44.20         33.66        17.14 o
   2  12  18        880.08        841.28        44.44 o
   3  12  18        199.77        210.01        16.09 o
   4  12  18          5.13          7.60        13.01 o
   5  12  18         57.21         39.90        10.55 o
   6  12  18         93.26         73.67         9.96 o
  -6  13  18          7.60          2.88        10.64 o
  -5  13  18         30.24         62.80        17.48 o
  -4  13  18        250.42        291.19        28.42 o
  -3  13  18          7.16          5.69        14.51 o
  -2  13  18        248.43        268.45        17.04 o
  -1  13  18         15.64         22.37         9.92 o
   0  13  18        164.16        170.92        21.50 o
   1  13  18        667.23        654.97        40.13 o
   2  13  18        188.57        178.37        22.75 o
   3  13  18        259.81        238.98        13.68 o
   4  13  18          0.51          9.79         8.87 o
   5  13  18        172.46        165.83        20.68 o
   6  13  18         19.95         18.39        10.30 o
  -6  14  18         41.45         42.05         8.64 o
  -5  14  18        148.38        163.66        20.42 o
  -4  14  18         33.58         34.02        16.90 o
  -3  14  18          1.77          3.87        14.39 o
  -2  14  18        400.55        403.61        21.53 o
  -1  14  18        287.05        294.05        29.20 o
   0  14  18        157.04        137.41        19.68 o
   1  14  18        146.66        180.12        23.14 o
   2  14  18         60.13         42.32        15.25 o
   3  14  18          2.25          2.44         6.19 o
   4  14  18         63.80         68.75        15.80 o
   5  14  18         21.34         35.13        13.34 o
  -5  15  18         96.65         91.53        11.21 o
  -4  15  18          3.09          8.26        15.04 o
  -3  15  18        213.38        204.52        24.01 o
  -2  15  18          5.71         13.57         9.67 o
  -1  15  18        193.27        195.58        15.91 o
   0  15  18        249.94        232.86        24.44 o
   1  15  18        293.08        302.79        27.67 o
   2  15  18          5.52         -1.49        11.71 o
   3  15  18          4.03          7.15         7.27 o
   4  15  18          2.15          2.40        10.45 o
   5  15  18          0.17          8.05         9.76 o
  -4  16  18          0.08         -8.48        12.46 o
  -3  16  18          0.24         -1.75        12.81 o
  -2  16  18          7.16         10.43         8.20 o
  -1  16  18         38.43         34.60         9.78 o
   0  16  18        136.28        133.44        19.82 o
   1  16  18         81.15         78.16        17.76 o
   2  16  18        141.06        143.12        19.55 o
   3  16  18         46.99         50.74        12.57 o
   4  16  18         67.80         86.23        12.60 o
  -4  17  18          0.33         -2.01         9.86 o
  -3  17  18         31.99         29.83        13.09 o
  -2  17  18         59.10         64.52         9.77 o
  -1  17  18         26.66         18.77         8.20 o
   0  17  18         56.07         37.90        13.57 o
   1  17  18        207.76        222.41        23.28 o
   2  17  18         94.23        145.68        18.73 o
   3  17  18         20.64         26.52        10.34 o
  -3  18  18         73.14         93.40        13.29 o
  -2  18  18          0.00         -3.24         4.79 o
  -1  18  18         13.31         15.58        10.24 o
   0  18  18         55.84         45.02        13.49 o
   1  18  18         12.00          9.25        10.84 o
   2  18  18        232.81        286.41        20.49 o
  -9   1  19         59.97        135.29        18.36 o
  -8   1  19          7.95         36.76        10.14 o
  -7   1  19        199.67        226.37        22.04 o
  -6   1  19        332.80        301.34        12.77 o
  -5   1  19        753.65        828.11        37.26 o
  -4   1  19        135.77        117.09        11.43 o
  -3   1  19       4131.13       4951.77        82.26 o
  -2   1  19       2548.95       2329.92        52.53 o
  -1   1  19      11900.94      12781.27       122.90 o
   0   1  19      12284.63      12887.84       121.63 o
   1   1  19       1823.64       2040.31        37.76 o
   2   1  19        653.74        727.26        20.63 o
   3   1  19        387.46        375.94        18.94 o
   4   1  19        613.10        666.63        32.92 o
   5   1  19       1310.09       1215.72        48.47 o
   6   1  19         83.63         76.53        10.40 o
   7   1  19        203.16        195.19        17.37 o
   8   1  19        189.01        216.96        15.59 o
  -9   2  19          4.94         70.16        17.20 o
  -8   2  19         57.53         56.59        12.15 o
  -7   2  19          4.42          6.45        12.63 o
  -6   2  19         31.83         26.58        10.49 o
  -5   2  19        915.63        949.10        39.68 o
  -4   2  19        357.43        344.33        17.00 o
  -3   2  19        665.82        702.76        23.40 o
  -2   2  19       1602.65       1806.60        55.52 o
  -1   2  19          3.32         10.14         8.58 o
   0   2  19          4.65         10.43         9.09 o
   1   2  19        896.76        980.47        33.13 o
   2   2  19        580.33        588.92        18.90 o
   3   2  19        287.11        277.51        16.81 o
   4   2  19          0.09          4.90        12.56 o
   5   2  19        337.74        334.90        27.08 o
   6   2  19        462.86        471.36        19.71 o
   7   2  19          0.38         -6.86        10.18 o
   8   2  19         75.10         78.63         8.99 o
  -8   3  19         65.27         90.99        14.09 o
  -7   3  19        271.36        254.87        18.15 o
  -6   3  19         54.35         57.93         8.79 o
  -5   3  19        417.24        360.84        37.99 o
  -4   3  19        488.96        504.85        24.14 o
  -3   3  19        597.12        741.93        26.41 o
  -2   3  19         38.73         34.09        25.75 o
  -1   3  19       3434.83       3814.66        55.52 o
   0   3  19        992.44       1097.15        29.52 o
   1   3  19        205.73        242.46        16.61 o
   2   3  19        944.54        921.44        23.37 o
   3   3  19        327.17        375.23        19.12 o
   4   3  19        236.81        230.00        21.69 o
   5   3  19        112.54        114.74        10.82 o
   6   3  19          8.22          6.13         9.75 o
   7   3  19         15.21         11.55         9.19 o
   8   3  19          6.57         14.83         6.92 o
  -8   4  19        129.31        143.77        39.66 o
  -7   4  19        113.96        137.31        14.24 o
  -6   4  19       1828.61       1859.81        34.13 o
  -5   4  19        176.82        150.92        28.05 o
  -4   4  19          1.19          0.01         8.73 o
  -3   4  19         27.60         23.42         8.86 o
  -2   4  19        105.50        214.55        18.53 o
  -1   4  19       1512.02       1655.24        38.37 o
   0   4  19        269.39        385.12        20.27 o
   1   4  19       3794.87       3722.20        55.26 o
   2   4  19        333.64        271.82        22.22 o
   3   4  19         39.11         36.39        11.04 o
   4   4  19       4035.34       3996.40       114.18 o
   5   4  19        948.48        892.61        30.98 o
   6   4  19         60.65         66.35         9.56 o
   7   4  19         23.95         25.78         9.61 o
   8   4  19         55.79         83.76        11.12 o
  -8   5  19          5.73         10.41        28.41 o
  -7   5  19        526.53        537.82        21.27 o
  -6   5  19        196.25        168.44        12.97 o
  -5   5  19        835.49        821.63        58.23 o
  -4   5  19         36.14         35.98        10.36 o
  -3   5  19         21.09         31.31         8.91 o
  -2   5  19        435.39        458.64        37.35 o
  -1   5  19       3707.73       3630.27        52.97 o
   0   5  19         60.42         90.02        13.78 o
   1   5  19        142.41        159.01        22.36 o
   2   5  19       1012.93       1211.01        58.94 o
   3   5  19         82.11        139.22        26.60 o
   4   5  19        163.53        204.54        21.62 o
   5   5  19        520.68        506.09        19.46 o
   6   5  19          2.61         15.04         9.83 o
   7   5  19        120.12        169.37        16.79 o
   8   5  19          2.13         13.64         8.22 o
  -8   6  19          2.48         17.17        44.27 o
  -7   6  19        212.95        263.49        20.34 o
  -6   6  19       1334.94       1330.58        31.87 o
  -5   6  19         76.00         37.24        11.36 o
  -4   6  19         27.13         23.25        12.13 o
  -3   6  19       1975.93       1848.94        41.54 o
  -2   6  19         21.17         34.62        19.93 o
  -1   6  19       1721.26       1747.83        54.03 o
   0   6  19       1074.98        935.37        26.86 o
   1   6  19      11130.49      11444.34       129.08 o
   2   6  19        709.57        597.37        45.38 o
   3   6  19        293.99        340.54        37.79 o
   4   6  19       6687.68       6367.01       154.47 o
   5   6  19        897.81        914.44        25.60 o
   6   6  19        114.11        124.65        14.08 o
   7   6  19        465.95        484.50        22.02 o
   8   6  19         92.86         88.50        10.08 o
  -8   7  19         26.02         52.17        56.44 o
  -7   7  19        138.15        151.51        19.05 o
  -6   7  19         86.41         62.47        13.55 o
  -5   7  19          0.01         13.98        11.07 o
  -4   7  19        169.76        235.15        35.33 o
  -3   7  19       1138.97        983.58        61.16 o
  -2   7  19          7.52         39.20        17.27 o
  -1   7  19        505.02        547.41        33.11 o
   0   7  19        152.66        127.53        17.53 o
   1   7  19        480.34        520.55        43.48 o
   2   7  19        988.52        974.87        59.11 o
   3   7  19         35.67         50.48        24.13 o
   4   7  19        302.12        347.48        42.03 o
   5   7  19        118.52         96.14        10.30 o
   6   7  19          5.93         -5.78         9.03 o
   7   7  19         34.69         32.47         9.37 o
  -8   8  19          0.07         -9.73         9.73 o
  -7   8  19         81.13         99.13        15.11 o
  -6   8  19        127.88        130.07        19.33 o
  -5   8  19        146.91        159.39        30.77 o
  -4   8  19        105.73         50.65        23.34 o
  -3   8  19         50.12         49.38        24.07 o
  -2   8  19       3439.91       3168.32       116.34 o
  -1   8  19        289.45        372.46        43.82 o
   0   8  19          1.55          3.52        14.27 o
   1   8  19       2606.48       2824.95        99.31 o
   2   8  19        199.88        202.91        33.01 o
   3   8  19        255.21        264.88        37.24 o
   4   8  19        290.13        282.60        21.72 o
   5   8  19        340.23        353.65        29.78 o
   6   8  19        264.98        278.58        18.10 o
   7   8  19         53.64         48.47         9.08 o
  -7   9  19          0.51         31.52        11.64 o
  -6   9  19         22.04         14.99        17.74 o
  -5   9  19          2.99        -10.37        13.47 o
  -4   9  19         16.89          6.99        12.63 o
  -3   9  19        138.33        159.67        30.95 o
  -2   9  19         81.32         56.77        30.12 o
  -1   9  19          7.78         19.64        25.27 o
   0   9  19         80.45         89.69        25.05 o
   1   9  19        186.50        214.40        36.31 o
   2   9  19        187.79        186.79        34.42 o
   3   9  19         73.83         90.82        28.75 o
   4   9  19        205.66        164.98        15.45 o
   5   9  19          0.63          9.73        13.47 o
   6   9  19          7.55          4.31        12.86 o
   7   9  19         49.25         44.88         9.44 o
  -7  10  19        122.68        114.62        19.02 o
  -6  10  19          8.99         22.64        18.11 o
  -5  10  19         60.31         46.18        16.31 o
  -4  10  19        318.11        264.25        21.79 o
  -3  10  19          0.18         13.42        13.26 o
  -2  10  19        688.98        707.68        63.96 o
  -1  10  19        898.90        861.30        49.61 o
   0  10  19          0.03          2.35        28.35 o
   1  10  19          6.09         -1.50        21.92 o
   2  10  19         28.04         27.28        25.07 o
   3  10  19          3.61          2.17         6.96 o
   4  10  19        110.88         76.92        16.81 o
   5  10  19        131.79        106.07        19.20 o
   6  10  19          3.57          0.48        13.54 o
   7  10  19          0.15         -0.11         7.05 o
  -7  11  19          0.46         22.86        13.35 o
  -6  11  19        112.14         90.74        23.76 o
  -5  11  19         62.97         76.05        18.71 o
  -4  11  19        167.32        145.43        22.39 o
  -3  11  19        109.59        102.10        14.76 o
  -2  11  19        975.55        893.99        32.08 o
  -1  11  19         20.20         59.26        32.28 o
   0  11  19       1035.86        861.20       128.48 o
   1  11  19         98.26        116.33        31.53 o
   2  11  19        102.28        108.42        21.50 o
   3  11  19        497.59        442.67        19.88 o
   4  11  19        112.91        108.75        18.48 o
   5  11  19         65.70         70.20        16.71 o
   6  11  19         48.43         40.86        13.87 o
  -7  12  19         23.67         33.02        12.10 o
  -6  12  19         12.20          7.49        14.39 o
  -5  12  19         32.51         29.13        15.73 o
  -4  12  19         45.75         18.40        16.11 o
  -3  12  19         92.68        114.24        15.26 o
  -2  12  19        524.31        466.75        24.86 o
  -1  12  19        611.95        605.22        33.40 o
   0  12  19         32.25         47.77        11.06 o
   1  12  19        592.88        613.37        31.10 o
   2  12  19        263.22        237.99        21.23 o
   3  12  19         55.73         53.06        10.83 o
   4  12  19        179.35        143.71        20.22 o
   5  12  19         65.01         68.43        11.81 o
   6  12  19         21.18         15.59         7.58 o
  -6  13  19        155.20        137.64        12.59 o
  -5  13  19        189.41        215.29        23.19 o
  -4  13  19          4.18         -3.13        15.19 o
  -3  13  19         89.63        120.39        21.21 o
  -2  13  19       1182.26       1148.43        34.36 o
  -1  13  19         70.35         58.33        11.10 o
   0  13  19       2475.23       2342.94        47.84 o
   1  13  19         93.64        100.07        19.74 o
   2  13  19         14.29         20.51        13.82 o
   3  13  19         86.42         63.45         8.82 o
   4  13  19          8.44         -3.39         8.61 o
   5  13  19        101.36        140.18        19.14 o
   6  13  19          4.82         -4.06         9.17 o
  -6  14  19          0.58          4.15         7.15 o
  -5  14  19          3.41          7.25        13.45 o
  -4  14  19          1.67          2.33        16.17 o
  -3  14  19        115.72        121.38        21.41 o
  -2  14  19        637.64        599.61        25.54 o
  -1  14  19          5.13         13.22         9.59 o
   0  14  19         53.07         40.42        15.41 o
   1  14  19        213.72        210.01        23.89 o
   2  14  19        176.01        194.91        22.91 o
   3  14  19         10.84         14.76         6.93 o
   4  14  19         32.23         31.78        13.02 o
   5  14  19        100.14        119.61        16.27 o
  -5  15  19          0.20         -7.70         8.93 o
  -4  15  19         51.64         73.85        17.62 o
  -3  15  19         34.80         36.51        15.31 o
  -2  15  19        359.51        332.31        26.30 o
  -1  15  19        111.50         83.15        17.03 o
   0  15  19        131.85        131.50        19.90 o
   1  15  19          6.47          7.21        13.67 o
   2  15  19         14.96         16.82        13.11 o
   3  15  19         36.34         30.79         8.41 o
   4  15  19          3.33         -1.11        10.06 o
   5  15  19          3.83          1.84         8.55 o
  -4  16  19         51.26         59.14        15.07 o
  -3  16  19         67.56         65.05        16.67 o
  -2  16  19         70.40         57.47        10.03 o
  -1  16  19          0.78          0.59         9.57 o
   0  16  19         17.52         24.11        13.58 o
   1  16  19        328.75        329.64        27.37 o
   2  16  19        515.83        552.50        33.10 o
   3  16  19          2.83          2.30         9.96 o
   4  16  19          5.62          8.45         8.49 o
  -4  17  19         63.47         85.47         8.94 o
  -3  17  19         11.71          8.09        11.41 o
  -2  17  19         67.10         65.54         9.42 o
  -1  17  19         12.05          6.25         7.32 o
   0  17  19        172.36        173.15        19.75 o
   1  17  19          5.50         20.33        13.43 o
   2  17  19         42.81         63.60        15.05 o
   3  17  19         43.36         63.53        11.55 o
  -2  18  19          1.30          3.23         4.55 o
  -1  18  19         75.44         60.78        12.10 o
   0  18  19         11.11         14.19        11.00 o
   1  18  19        307.89        314.03        22.57 o
   2  18  19         29.94         32.33        10.94 o
  -8   0  20        185.92        236.28        22.53 o
  -7   0  20        640.45        633.70        28.31 o
  -6   0  20        900.98        782.02        26.81 o
  -5   0  20         37.67         34.11        17.20 o
  -4   0  20       6446.08       6099.10       127.45 o
  -3   0  20         10.81         33.08        10.35 o
  -2   0  20        361.69        396.77        48.35 o
  -1   0  20      22179.18      24196.55       326.66 o
   0   0  20       3037.09       3297.00       227.79 o
   1   0  20       3419.11       3096.43        53.46 o
   2   0  20       2651.37       2976.47        57.52 o
   3   0  20       3954.96       3831.32        71.47 o
   4   0  20        407.28        430.10        38.93 o
   5   0  20        451.20        419.16        25.21 o
   6   0  20       3020.40       2785.62        64.65 o
   7   0  20         52.01         46.60        16.91 o
   8   0  20        204.27        220.50        21.84 o
  -8   1  20         71.29         80.74        10.14 o
  -7   1  20          0.76         15.23        18.58 o
  -6   1  20        492.32        450.57        14.99 o
  -5   1  20        384.59        446.22        28.04 o
  -4   1  20       1270.15       1267.96        30.80 o
  -3   1  20        282.56        348.05        17.31 o
  -2   1  20        988.46       1077.04        31.51 o
  -1   1  20       4787.75       5527.49        92.11 o
   0   1  20        277.87        284.22        33.53 o
   1   1  20       2144.61       2469.35        42.52 o
   2   1  20         52.16         35.75         7.69 o
   3   1  20         47.49         65.76        10.24 o
   4   1  20         73.02         51.00        12.95 o
   5   1  20        190.79        179.43        12.68 o
   6   1  20         26.74         20.76        10.77 o
   7   1  20          6.71         14.88        10.23 o
   8   1  20         76.10        103.65        12.06 o
  -8   2  20        286.37        338.48        16.40 o
  -7   2  20          3.37         14.99        10.29 o
  -6   2  20        143.74        173.87        15.30 o
  -5   2  20        323.18        402.52        27.09 o
  -4   2  20       1002.02        952.37        32.50 o
  -3   2  20         76.87        110.32        11.48 o
  -2   2  20       7050.54       7864.12       122.22 o
  -1   2  20        889.87        869.77        27.22 o
   0   2  20      17388.43      18221.76       114.70 o
   1   2  20         12.82          4.34        13.69 o
   2   2  20       1324.02       1285.77        27.46 o
   3   2  20       1201.29       1299.04        34.09 o
   4   2  20         68.65         64.47        13.66 o
   5   2  20          3.27          2.64         7.30 o
   6   2  20         43.11         51.99        12.09 o
   7   2  20         94.78        101.16        13.89 o
   8   2  20          3.77         -2.12         6.47 o
  -8   3  20          0.21          1.05        11.28 o
  -7   3  20         35.57         78.20        13.43 o
  -6   3  20        155.34        132.12        10.68 o
  -5   3  20         23.89         36.32        16.39 o
  -4   3  20        138.92        103.04        13.44 o
  -3   3  20        245.63        213.20        15.70 o
  -2   3  20        435.04        327.67        24.83 o
  -1   3  20       5079.64       5567.01       105.90 o
   0   3  20        639.58        830.23        27.62 o
   1   3  20       2816.13       2982.01        49.27 o
   2   3  20       1609.15       1637.80        38.20 o
   3   3  20        869.02        834.21        27.62 o
   4   3  20         67.59         74.49        14.23 o
   5   3  20        554.94        551.66        20.15 o
   6   3  20          7.13          3.56         7.23 o
   7   3  20          3.12          5.72         9.61 o
   8   3  20        313.41        333.86        13.53 o
  -8   4  20          3.39         25.09        33.51 o
  -7   4  20        150.94        218.14        15.91 o
  -6   4  20        186.48        172.58        17.85 o
  -5   4  20          6.16          7.60        16.88 o
  -4   4  20          0.07         -3.69         8.83 o
  -3   4  20        650.77        622.84        24.90 o
  -2   4  20         65.02        122.00        15.77 o
  -1   4  20          0.06         -5.38        11.87 o
   0   4  20        921.69       1235.94        33.73 o
   1   4  20         29.90         24.98        11.35 o
   2   4  20         77.89         67.50        12.05 o
   3   4  20          3.35          1.25        13.42 o
   4   4  20        749.70        781.91        37.55 o
   5   4  20        140.29        148.99        20.63 o
   6   4  20        243.26        273.00        15.14 o
   7   4  20         74.72         80.14        12.05 o
   8   4  20         74.65         97.00        11.20 o
  -8   5  20         63.36        117.10        51.34 o
  -7   5  20        476.76        435.99        19.67 o
  -6   5  20         62.07         67.90        10.38 o
  -5   5  20        343.30        316.87        15.28 o
  -4   5  20        621.13        635.85        27.51 o
  -3   5  20        955.06        912.95        30.16 o
  -2   5  20       1569.52       1511.95        64.11 o
  -1   5  20         46.72         45.79        12.69 o
   0   5  20        145.97        213.39        20.82 o
   1   5  20       1629.43       1878.65        44.97 o
   2   5  20          2.44         -2.38        17.21 o
   3   5  20        372.56        354.87        36.47 o
   4   5  20       2079.99       2137.90        60.54 o
   5   5  20          0.21         -1.43         7.23 o
   6   5  20         77.66         68.97        12.38 o
   7   5  20        254.22        292.77        34.07 o
   8   5  20          4.06          2.47         7.44 o
  -8   6  20          7.88         24.74        41.98 o
  -7   6  20         18.74         66.49        28.52 o
  -6   6  20         34.14         28.81        12.30 o
  -5   6  20         57.69         42.00         9.07 o
  -4   6  20          4.55         13.87         8.69 o
  -3   6  20        201.27        199.06        15.46 o
  -2   6  20        357.79        373.54        23.57 o
  -1   6  20        242.87        262.03        23.94 o
   0   6  20         31.14         23.67        11.11 o
   1   6  20        904.95        937.42        40.34 o
   2   6  20        110.04        136.12        26.36 o
   3   6  20         92.37        148.36        28.20 o
   4   6  20         78.81         90.63        17.09 o
   5   6  20         54.60         69.57         9.75 o
   6   6  20         23.06         13.08         9.23 o
   7   6  20        116.79        116.72        12.83 o
   8   6  20          5.74         -4.89         7.36 o
  -8   7  20          8.39        -13.50        15.18 o
  -7   7  20         90.05        138.13        22.24 o
  -6   7  20        137.64        162.16        17.07 o
  -5   7  20         23.27         14.26         8.98 o
  -4   7  20          7.01        -16.52        23.13 o
  -3   7  20        893.43        940.91        60.17 o
  -2   7  20        488.64        464.27        43.39 o
  -1   7  20       2381.10       2801.54        69.01 o
   0   7  20       4764.88       4889.07        95.07 o
   1   7  20       1236.13       1330.15        67.07 o
   2   7  20        954.16        993.63        60.45 o
   3   7  20       1331.31       1330.72        71.12 o
   4   7  20        280.33        290.06        38.93 o
   5   7  20         57.82         61.09        10.28 o
   6   7  20        166.09        153.76        14.75 o
   7   7  20        196.46        217.95        21.70 o
  -8   8  20          9.30         23.62        28.60 o
  -7   8  20          8.87         50.64        21.74 o
  -6   8  20         42.01         48.43        21.12 o
  -5   8  20          6.49          9.10        18.47 o
  -4   8  20          3.37          0.27        12.55 o
  -3   8  20         50.95         50.10        24.60 o
  -2   8  20        341.65        340.39        29.47 o
  -1   8  20        182.31        128.77        38.97 o
   0   8  20        675.68        571.26        46.24 o
   1   8  20       1544.54       1578.74        76.20 o
   2   8  20         13.12         34.90        23.49 o
   3   8  20         67.35         57.50        23.80 o
   4   8  20        667.84        597.21        30.14 o
   5   8  20        142.58        134.84        21.18 o
   6   8  20          5.08          7.77         8.92 o
   7   8  20          2.81         -1.15         6.96 o
  -7   9  20         46.49         79.97        18.07 o
  -6   9  20         25.73         26.45        27.95 o
  -5   9  20        101.51        131.00        21.52 o
  -4   9  20        106.84        103.70        15.90 o
  -3   9  20         11.55          5.62        19.71 o
  -2   9  20         11.56         60.51        20.05 o
  -1   9  20        742.06        872.15        48.47 o
   0   9  20        174.17        200.91        25.65 o
   1   9  20       1242.47       1294.60        73.62 o
   2   9  20        169.76        171.63        32.65 o
   3   9  20        153.94        158.85        33.68 o
   4   9  20        230.76        256.07        21.72 o
   5   9  20        253.21        201.36        23.86 o
   6   9  20          4.67          6.58        13.74 o
   7   9  20          2.48         -2.07         7.76 o
  -7  10  20         11.69         13.17        13.94 o
  -6  10  20         15.46        -12.97        17.59 o
  -5  10  20         24.52          8.41        14.06 o
  -4  10  20        435.87        458.74        26.92 o
  -3  10  20         90.72        143.75        19.68 o
  -2  10  20        226.32        280.40        29.95 o
  -1  10  20       1596.90       1511.59        85.60 o
   0  10  20       1333.18       1389.80        56.66 o
   1  10  20         38.66         30.69        26.96 o
   2  10  20         39.19         39.82        25.19 o
   3  10  20        887.22        776.77        25.51 o
   4  10  20          0.84         15.64        13.04 o
   5  10  20         37.55         29.80        14.48 o
   6  10  20        154.04        169.30        21.16 o
   7  10  20          7.88          1.62         6.90 o
  -7  11  20          6.29         19.52        13.04 o
  -6  11  20         11.19          4.67        11.69 o
  -5  11  20         14.91         36.22        15.96 o
  -4  11  20         92.54         78.40        19.48 o
  -3  11  20          5.92         21.02        13.14 o
  -2  11  20          0.63          0.35        10.80 o
  -1  11  20        457.54        538.78        57.40 o
   0  11  20        239.13        234.37        39.79 o
   1  11  20         48.74         55.96        13.57 o
   2  11  20         56.03         45.08        12.55 o
   3  11  20         27.60         29.66         8.26 o
   4  11  20         20.86          3.74        12.58 o
   5  11  20          7.83         14.53        15.75 o
   6  11  20         28.93         35.73         9.76 o
  -6  12  20        195.96        170.77        28.78 o
  -5  12  20         27.85         56.47        17.41 o
  -4  12  20        878.30        812.64        42.47 o
  -3  12  20         41.28         47.52        17.29 o
  -2  12  20        972.17        987.67        33.94 o
  -1  12  20       2105.09       1996.16        40.74 o
   0  12  20        965.55       1020.06        32.04 o
   1  12  20         22.68         26.95        12.46 o
   2  12  20       1001.52        907.26        37.24 o
   3  12  20        208.79        184.18        15.29 o
   4  12  20         94.54         66.86        16.22 o
   5  12  20          1.49          8.11         9.26 o
   6  12  20        115.53        116.04        10.70 o
  -6  13  20          9.77          0.49         7.90 o
  -5  13  20          0.68          8.51        15.60 o
  -4  13  20          9.07         11.66        14.43 o
  -3  13  20         19.57         34.87        16.84 o
  -2  13  20        508.44        571.81        24.82 o
  -1  13  20         64.45         71.99        11.81 o
   0  13  20         43.87         64.35        12.04 o
   1  13  20         13.17         -0.60        10.93 o
   2  13  20        189.31        163.24        21.86 o
   3  13  20        136.03        142.20        11.14 o
   4  13  20        273.88        249.05        16.79 o
   5  13  20         18.29          5.20        12.04 o
   6  13  20         21.99         25.52        10.57 o
  -6  14  20        234.22        249.56        12.97 o
  -5  14  20        384.52        356.22        18.85 o
  -4  14  20        121.26        138.73        21.53 o
  -3  14  20        208.69        202.77        24.76 o
  -2  14  20         60.40         75.69        12.38 o
  -1  14  20        924.86        877.29        30.67 o
   0  14  20        392.14        375.56        30.24 o
   1  14  20          0.34         -5.21        13.50 o
   2  14  20          3.92          1.88        13.09 o
   3  14  20          0.66          4.23         6.30 o
   4  14  20         10.93         10.52        11.43 o
   5  14  20          4.67          1.23        10.23 o
  -5  15  20          4.08          5.71         7.88 o
  -4  15  20         15.12         28.78        15.53 o
  -3  15  20        157.90        160.34        21.62 o
  -2  15  20         14.11         22.86         9.25 o
  -1  15  20         61.76         60.55        11.27 o
   0  15  20         68.09         61.30        16.45 o
   1  15  20         83.92        115.69        19.54 o
   2  15  20        200.13        191.36        22.90 o
   3  15  20          6.53          4.35         7.16 o
   4  15  20         10.93         18.62        10.15 o
  -4  16  20         21.61         25.52        13.20 o
  -3  16  20         36.47         42.20        14.71 o
  -2  16  20          0.07         -0.76         7.90 o
  -1  16  20          2.97         14.62         8.63 o
   0  16  20          2.30         -3.11        12.82 o
   1  16  20        258.34        286.88        25.85 o
   2  16  20          0.96         19.02        13.68 o
   3  16  20         45.89         48.61        12.45 o
   4  16  20        105.51        136.87        13.51 o
  -3  17  20          0.28          4.60        10.86 o
  -2  17  20          3.52          3.92         7.00 o
  -1  17  20          6.93         20.94         8.04 o
   0  17  20         48.77         58.40        14.83 o
   1  17  20        149.64        207.99        21.28 o
   2  17  20          8.70          9.81        11.44 o
   3  17  20         16.40         35.25         9.97 o
  -2  18  20         15.85          7.81         5.64 o
  -1  18  20         16.56         12.52         9.54 o
   0  18  20        130.06        150.12        16.49 o
   1  18  20          8.17          3.49         9.76 o
   2  18  20          0.92         -7.51         9.05 o
  -8   1  21        385.36        463.06        15.92 o
  -7   1  21         87.30         83.90        11.36 o
  -6   1  21        543.39        590.70        19.12 o
  -5   1  21       2525.60       2267.92        51.07 o
  -4   1  21       1552.97       1572.28        34.49 o
  -3   1  21         50.47         32.65         9.08 o
  -2   1  21         57.27         -1.51        23.13 o
  -1   1  21       2634.61       3502.01        79.02 o
   0   1  21       2899.76       3416.25        73.47 o
   1   1  21       8537.87       9224.54        97.26 o
   2   1  21       1359.78       1183.02        26.76 o
   3   1  21          3.39         -3.14         7.79 o
   4   1  21         86.66         74.58        14.56 o
   5   1  21        427.54        434.35        20.05 o
   6   1  21       2132.34       1942.94        48.04 o
   7   1  21          9.33          0.50         9.71 o
   8   1  21          2.44         15.13         8.57 o
  -8   2  21         36.31         57.64        10.93 o
  -7   2  21         25.81         56.44        10.88 o
  -6   2  21         96.19         92.38         9.85 o
  -5   2  21        176.51        173.26        28.28 o
  -4   2  21          3.76         -3.49         9.05 o
  -3   2  21          7.69          4.56         8.48 o
  -2   2  21         40.23        103.47        18.97 o
  -1   2  21        175.01        168.77        26.56 o
   0   2  21       6128.06       6532.19        99.55 o
   1   2  21        890.83        930.75        31.38 o
   2   2  21         10.08         36.83        11.41 o
   3   2  21          2.15         -2.78         8.01 o
   4   2  21        141.38        116.92        16.04 o
   5   2  21         95.92        106.48        10.67 o
   6   2  21         26.26         31.82        11.89 o
   7   2  21          2.10         13.38        13.16 o
   8   2  21         32.42         27.14         6.85 o
  -8   3  21         26.19         16.07         9.60 o
  -7   3  21         31.52         56.76        13.65 o
  -6   3  21        334.64        369.84        15.12 o
  -5   3  21         23.57         11.05        16.50 o
  -4   3  21       1718.61       1829.77        45.18 o
  -3   3  21        539.01        591.07        24.67 o
  -2   3  21       2113.16       2375.36        53.95 o
  -1   3  21       1672.56       1610.52        42.47 o
   0   3  21       3410.53       4039.79        58.40 o
   1   3  21         21.70         43.24        11.87 o
   2   3  21        588.77        574.37        24.50 o
   3   3  21        858.28        916.16        29.43 o
   4   3  21        725.08        723.02        35.52 o
   5   3  21        190.61        178.44        13.68 o
   6   3  21        219.40        218.39        14.22 o
   7   3  21        162.13        163.87        15.32 o
   8   3  21         14.20         12.64         6.38 o
  -8   4  21        314.22        334.56        19.81 o
  -7   4  21          0.23         21.59        11.35 o
  -6   4  21        841.92        785.61        20.32 o
  -5   4  21         42.90         62.02        10.74 o
  -4   4  21         24.99         17.91         9.48 o
  -3   4  21         35.64         28.76         9.45 o
  -2   4  21        150.39        260.48        20.51 o
  -1   4  21        218.25        233.34        17.88 o
   0   4  21       3990.97       4819.41        65.59 o
   1   4  21        539.25        502.83        23.47 o
   2   4  21       1541.41       1611.44        39.66 o
   3   4  21        815.92        823.10        52.01 o
   4   4  21        417.68        412.70        28.01 o
   5   4  21        180.66        165.80        15.46 o
   6   4  21         16.32          5.52         8.39 o
   7   4  21          0.41         -6.57         8.84 o
   8   4  21          5.72          0.92         9.80 o
  -8   5  21         98.32         97.82        41.35 o
  -7   5  21         21.29         44.57        11.77 o
  -6   5  21        245.20        288.40        17.49 o
  -5   5  21        231.54        214.36        13.34 o
  -4   5  21        446.67        489.21        24.62 o
  -3   5  21        650.47        625.98        25.87 o
  -2   5  21        275.24        279.03        31.14 o
  -1   5  21         17.25         14.49        11.46 o
   0   5  21        876.75       1076.10        33.65 o
   1   5  21        582.32        613.42        26.34 o
   2   5  21        859.94        907.35        52.92 o
   3   5  21        343.16        335.16        36.87 o
   4   5  21       1255.41       1300.73        47.81 o
   5   5  21        105.36        118.07        13.67 o
   6   5  21         89.23         79.01        12.71 o
   7   5  21          6.40         15.71        11.10 o
   8   5  21          0.38          7.31         7.61 o
  -8   6  21         43.53         34.79        11.28 o
  -7   6  21         16.93         60.02        23.62 o
  -6   6  21        885.20        894.80        26.70 o
  -5   6  21        604.03        530.71        19.00 o
  -4   6  21        397.55        417.22        38.40 o
  -3   6  21         35.18         32.14         9.49 o
  -2   6  21       1035.04       1066.05        58.30 o
  -1   6  21         18.73          6.39        13.71 o
   0   6  21        403.92        437.69        23.35 o
   1   6  21        278.49        249.81        24.57 o
   2   6  21       1195.68       1281.91        65.02 o
   3   6  21       2118.40       2081.57        85.73 o
   4   6  21          0.41         17.83        21.36 o
   5   6  21        881.40        849.46        27.74 o
   6   6  21         22.40         29.56        10.32 o
   7   6  21          4.06         10.92         8.22 o
  -8   7  21          2.21          3.69        19.83 o
  -7   7  21          0.04         23.54        12.21 o
  -6   7  21        123.86        132.22        37.23 o
  -5   7  21         19.04         37.41         9.15 o
  -4   7  21        513.42        531.24        48.66 o
  -3   7  21       1230.27       1185.76        67.56 o
  -2   7  21        605.24        674.42        51.09 o
  -1   7  21        228.24        251.73        31.97 o
   0   7  21        314.69        310.38        29.71 o
   1   7  21        420.21        387.04        40.17 o
   2   7  21        697.73        709.44        52.61 o
   3   7  21         96.38         99.36        26.99 o
   4   7  21         15.29         28.04        25.35 o
   5   7  21         72.83         65.70        11.98 o
   6   7  21          3.46          7.05        19.72 o
   7   7  21         67.06         99.06        13.69 o
  -8   8  21          0.35         17.09        30.56 o
  -7   8  21          3.82         38.01        16.94 o
  -6   8  21        107.42        171.64        28.23 o
  -5   8  21         34.62          9.18        12.27 o
  -4   8  21         64.29         50.36        14.79 o
  -3   8  21          0.96         -3.99        20.48 o
  -2   8  21        160.40        190.42        33.66 o
  -1   8  21         25.85         35.82        31.78 o
   0   8  21       2405.13       2553.29        73.45 o
   1   8  21        557.39        522.29        47.35 o
   2   8  21        116.15        131.64        28.97 o
   3   8  21        844.77        785.65        59.26 o
   4   8  21       1061.91        946.49        78.03 o
   5   8  21         22.55         18.52        13.83 o
   6   8  21         17.64         24.62         9.54 o
   7   8  21         11.52         16.19        12.47 o
  -7   9  21         10.97         21.16        14.61 o
  -6   9  21          4.52          1.80        17.29 o
  -5   9  21        326.29        341.68        21.21 o
  -4   9  21        487.66        437.38        78.94 o
  -3   9  21        101.75         78.92        26.42 o
  -2   9  21          1.68         14.19        21.22 o
  -1   9  21          5.21         -3.38        22.64 o
   0   9  21        389.08        329.96        41.75 o
   1   9  21        178.07        145.34        31.72 o
   2   9  21        123.63        138.50        30.95 o
   3   9  21       2879.42       2708.85        45.89 o
   4   9  21         82.48         57.93        13.38 o
   5   9  21         19.59         12.82        13.95 o
   6   9  21        388.71        423.14        29.91 o
   7   9  21         89.53         82.52        13.23 o
  -7  10  21         30.23         40.54        16.15 o
  -6  10  21          5.02        -17.17        17.17 o
  -5  10  21        275.29        251.19        25.58 o
  -4  10  21         32.36         19.75        12.52 o
  -3  10  21         51.71         43.93        13.11 o
  -2  10  21         12.89         21.20        16.73 o
  -1  10  21        109.45        130.11        32.52 o
   0  10  21         47.66         62.16        28.03 o
   1  10  21         10.14          9.08        24.35 o
   2  10  21         68.54         72.39        26.70 o
   3  10  21          2.42          2.52         7.15 o
   4  10  21         19.30         21.69        13.71 o
   5  10  21         17.65         18.49        13.97 o
   6  10  21          6.67         30.69        14.18 o
   7  10  21          5.59         -5.41         6.88 o
  -7  11  21          0.16         16.04        12.43 o
  -6  11  21         41.97         46.79        10.99 o
  -5  11  21        343.25        411.18        31.20 o
  -4  11  21        562.41        586.35        37.06 o
  -3  11  21        209.64        216.14        20.61 o
  -2  11  21          0.73         -1.28        14.21 o
  -1  11  21       2475.89       2417.96        43.78 o
   0  11  21          0.16          1.39        10.29 o
   1  11  21        291.56        291.61        24.54 o
   2  11  21        700.16        738.20        33.54 o
   3  11  21         24.28         19.93         8.36 o
   4  11  21          0.31         12.82        14.22 o
   5  11  21        316.72        353.63        28.87 o
   6  11  21        173.02        216.68        15.06 o
  -6  12  21         33.50         39.01        15.69 o
  -5  12  21          1.56          3.49        18.66 o
  -4  12  21         27.89         37.68        17.39 o
  -3  12  21        148.22        116.81        20.55 o
  -2  12  21         72.20         76.64        13.64 o
  -1  12  21        270.23        236.52        16.42 o
   0  12  21        343.48        307.38        21.45 o
   1  12  21        273.89        230.40        32.29 o
   2  12  21         31.61         33.41        13.20 o
   3  12  21        257.92        239.13        16.97 o
   4  12  21         57.46         27.72        12.94 o
   5  12  21        109.78        103.36        14.40 o
   6  12  21         12.13         10.84         7.08 o
  -6  13  21          0.10          4.23         7.52 o
  -5  13  21        491.67        486.39        23.79 o
  -4  13  21          5.23         18.47        15.75 o
  -3  13  21         68.85         72.98        18.50 o
  -2  13  21         11.83         17.19        10.17 o
  -1  13  21       1731.39       1685.56        41.65 o
   0  13  21          8.48         16.29         9.56 o
   1  13  21          1.71         10.95        12.27 o
   2  13  21       1041.49       1010.53        47.29 o
   3  13  21          4.41          2.80         6.41 o
   4  13  21         62.43         86.57        11.83 o
   5  13  21        159.96        173.60        19.67 o
  -5  14  21          0.47          2.04         9.45 o
  -4  14  21         54.77         66.38        17.45 o
  -3  14  21         21.78         26.17        16.44 o
  -2  14  21        156.25        156.51        14.53 o
  -1  14  21         89.32         80.58        12.50 o
   0  14  21          2.81         10.94        13.41 o
   1  14  21          1.07         -8.98        14.26 o
   2  14  21         34.55         37.16        15.95 o
   3  14  21         47.42         43.85        10.90 o
   4  14  21          3.15         16.12        10.99 o
   5  14  21          0.38         -6.50         9.91 o
  -5  15  21         69.89         71.77         9.63 o
  -4  15  21         47.71         50.86        15.66 o
  -3  15  21          3.52         -8.18        14.18 o
  -2  15  21         18.32         27.89         9.49 o
  -1  15  21        130.10        136.41        14.11 o
   0  15  21         16.80         18.54        13.09 o
   1  15  21         41.68         41.47        15.85 o
   2  15  21         30.40         29.09        14.05 o
   3  15  21         21.37         26.98         7.61 o
   4  15  21          0.51          3.48         9.28 o
  -4  16  21         17.62         -0.02         7.75 o
  -3  16  21         32.04         44.29        15.19 o
  -2  16  21        101.41        103.18        11.43 o
  -1  16  21        143.16        156.46        13.83 o
   0  16  21          3.48         -7.47        12.51 o
   1  16  21         37.15         50.02        15.66 o
   2  16  21         92.69         90.54        16.73 o
   3  16  21         52.99         40.62        11.44 o
   4  16  21         80.99         88.43        11.14 o
  -3  17  21         34.81         37.03        11.84 o
  -2  17  21         11.19         19.70         7.34 o
  -1  17  21         29.40         30.50         8.29 o
   0  17  21          7.46         -0.08        10.62 o
   1  17  21         83.64         80.05        15.76 o
   2  17  21         35.91         44.70        12.11 o
   3  17  21         19.65         34.67         9.83 o
  -2  18  21         20.34         37.28         9.81 o
  -1  18  21          8.83          9.99         8.82 o
   0  18  21         14.16         10.59        10.10 o
   1  18  21         55.53         67.23        12.73 o
  -8   0  22         56.50         96.63        17.77 o
  -7   0  22        257.51        233.52        20.55 o
  -6   0  22        166.50        121.76        16.76 o
  -5   0  22        981.53       1030.09        43.78 o
  -4   0  22        209.04        201.21        17.84 o
  -3   0  22        492.53        460.29        54.17 o
  -2   0  22        261.04        149.19        38.86 o
  -1   0  22       6710.90       7891.72       169.60 o
   0   0  22       1552.55       1727.21        78.25 o
   1   0  22       8865.56       9682.45       166.49 o
   2   0  22       1015.15       1050.74        36.52 o
   3   0  22        642.58        596.72        30.97 o
   4   0  22         53.32         52.81        19.43 o
   5   0  22       1270.24       1184.73        41.23 o
   6   0  22        163.47        136.48        23.27 o
   7   0  22        101.15         97.97        19.27 o
   8   0  22        348.03        337.73        24.60 o
  -8   1  22        140.78        150.78        14.40 o
  -7   1  22         16.12         37.67        13.03 o
  -6   1  22        115.26        147.68        16.47 o
  -5   1  22         36.66         41.34        11.84 o
  -4   1  22        250.89        215.71        17.54 o
  -3   1  22        675.26        693.50        22.31 o
  -2   1  22         19.03         28.58        26.19 o
  -1   1  22       2807.17       2723.95        72.16 o
   0   1  22         93.07        151.55        25.11 o
   1   1  22        675.95        758.83        34.93 o
   2   1  22       1087.78       1104.93        26.53 o
   3   1  22        184.58        203.08        13.91 o
   4   1  22        684.08        671.64        34.18 o
   5   1  22        247.07        257.39        14.83 o
   6   1  22        353.39        347.76        22.28 o
   7   1  22        114.19        120.04        14.36 o
   8   1  22          0.57          3.39         7.83 o
  -8   2  22          7.57         24.69        10.23 o
  -7   2  22         24.63         62.28        13.30 o
  -6   2  22        310.69        274.09        13.55 o
  -5   2  22        263.22        224.86        22.83 o
  -4   2  22         44.62         52.33        11.21 o
  -3   2  22        124.36        138.65        12.43 o
  -2   2  22       2529.75       2747.49        74.78 o
  -1   2  22         84.38         88.34        24.33 o
   0   2  22       5532.17       6192.70        99.38 o
   1   2  22         20.83         70.13        12.95 o
   2   2  22       4760.28       5246.58       110.60 o
   3   2  22         87.44         53.44        10.14 o
   4   2  22        472.44        450.69        28.76 o
   5   2  22        234.68        277.63        15.19 o
   6   2  22        847.01        758.20        30.46 o
   7   2  22          8.80          9.93         9.58 o
   8   2  22         13.06         17.08         6.11 o
  -8   3  22         28.99         37.12        18.13 o
  -7   3  22        149.37        212.19        16.38 o
  -6   3  22         93.15        113.69        10.66 o
  -5   3  22         19.24         14.74         8.88 o
  -4   3  22        506.80        512.28        25.25 o
  -3   3  22       1274.63       1332.64        36.30 o
  -2   3  22        786.75        802.68        29.80 o
  -1   3  22        364.96        369.68        30.73 o
   0   3  22       3445.47       3980.16        59.51 o
   1   3  22       1190.96       1300.12        35.04 o
   2   3  22        572.04        629.72        25.91 o
   3   3  22         30.19         14.13         8.76 o
   4   3  22          0.01         -5.77        12.26 o
   5   3  22        349.03        296.22        15.46 o
   6   3  22         61.58         53.95         9.36 o
   7   3  22         17.25         29.59        10.46 o
   8   3  22         76.08         92.71         8.04 o
  -8   4  22          0.78         11.68        11.93 o
  -7   4  22          5.53         -3.26        16.07 o
  -6   4  22          1.89         42.61        10.10 o
  -5   4  22         48.07         59.82         9.04 o
  -4   4  22        819.68        759.58        30.20 o
  -3   4  22        134.22        102.13        12.64 o
  -2   4  22          8.28         13.14        11.68 o
  -1   4  22         74.91         44.29        11.96 o
   0   4  22          8.71         59.01        14.16 o
   1   4  22        261.24        296.04        25.25 o
   2   4  22         57.13         64.14        12.86 o
   3   4  22        199.54        208.19        29.73 o
   4   4  22          7.17          9.87        16.60 o
   5   4  22        138.72        151.33        14.91 o
   6   4  22        432.47        461.99        28.19 o
   7   4  22         26.03         30.50         9.57 o
   8   4  22         49.80         45.20         8.65 o
  -8   5  22         47.83         30.65        13.27 o
  -7   5  22        107.73        120.17        14.13 o
  -6   5  22        874.03        780.49        25.20 o
  -5   5  22         91.74         94.28        10.62 o
  -4   5  22         87.74         76.54        12.36 o
  -3   5  22        348.13        339.14        19.97 o
  -2   5  22        785.03        751.60        46.85 o
  -1   5  22       1043.46        869.66        31.00 o
   0   5  22       1653.32       1683.65        41.90 o
   1   5  22       2012.68       1978.23        44.93 o
   2   5  22       1850.69       1984.75        77.60 o
   3   5  22         38.86         48.69        20.82 o
   4   5  22       4075.10       3841.72       120.24 o
   5   5  22        134.77        119.13        13.65 o
   6   5  22         90.63         88.92        13.88 o
   7   5  22        294.14        297.31        17.27 o
   8   5  22         58.66         64.04        19.36 o
  -8   6  22         43.85         48.86        11.58 o
  -7   6  22          0.44         58.80        21.01 o
  -6   6  22        230.90        244.68        16.90 o
  -5   6  22         25.28         35.25         9.20 o
  -4   6  22         30.65         30.70        12.58 o
  -3   6  22        338.11        328.55        19.64 o
  -2   6  22          0.19         29.94        19.83 o
  -1   6  22       1125.35       1075.24        47.41 o
   0   6  22        315.07        292.48        20.85 o
   1   6  22         27.71         50.06        17.59 o
   2   6  22        689.38        629.71        48.26 o
   3   6  22        135.74        128.59        29.11 o
   4   6  22         90.93         80.29        14.26 o
   5   6  22         27.52         12.97         8.65 o
   6   6  22        160.60        157.89        15.29 o
   7   6  22          1.88          7.17         8.23 o
  -8   7  22        117.24        111.30        12.41 o
  -7   7  22          1.76         50.35        35.68 o
  -6   7  22       1615.12       1563.37        41.17 o
  -5   7  22        280.73        309.79        15.83 o
  -4   7  22        363.66        372.99        25.56 o
  -3   7  22       1125.56        991.89        62.16 o
  -2   7  22       1349.77       1270.18        66.83 o
  -1   7  22       1971.75       1851.58        56.07 o
   0   7  22        417.17        431.75        33.29 o
   1   7  22       5729.34       6138.08       142.94 o
   2   7  22        343.59        349.76        39.69 o
   3   7  22         28.42         59.46        24.59 o
   4   7  22       3366.84       3261.60        65.62 o
   5   7  22        169.07        135.84        14.48 o
   6   7  22          1.65         -4.67        14.03 o
   7   7  22         26.18         34.95         9.01 o
  -7   8  22         61.19        115.29        14.31 o
  -6   8  22          3.12         24.81        31.04 o
  -5   8  22         40.19         20.60        15.89 o
  -4   8  22        235.30        202.48        28.74 o
  -3   8  22         53.41         45.53        23.97 o
  -2   8  22        124.72        117.32        29.07 o
  -1   8  22        368.07        357.92        49.57 o
   0   8  22        211.17        176.61        25.96 o
   1   8  22        359.73        294.19        38.28 o
   2   8  22        188.77        157.84        31.39 o
   3   8  22        503.86        509.62        48.85 o
   4   8  22        268.38        297.31        23.19 o
   5   8  22         16.90         20.66        15.00 o
   6   8  22        209.34        208.28        15.51 o
   7   8  22         30.10         23.24        10.66 o
  -7   9  22        117.53        121.81        13.68 o
  -6   9  22         51.51         48.04        17.76 o
  -5   9  22         15.82         10.55        17.63 o
  -4   9  22         20.96         40.67        13.35 o
  -3   9  22         26.90         35.03        12.71 o
  -2   9  22        633.64        624.21        53.48 o
  -1   9  22        664.11        633.94        48.11 o
   0   9  22        101.17        114.40        30.14 o
   1   9  22          7.91         12.74        22.04 o
   2   9  22        616.93        572.57        52.73 o
   3   9  22        172.32        165.83        17.48 o
   4   9  22        241.96        231.93        20.60 o
   5   9  22         17.02         25.97        14.59 o
   6   9  22         12.66          6.14        13.35 o
   7   9  22         52.40         56.36        11.97 o
  -7  10  22          3.72         19.25        13.95 o
  -6  10  22         10.75        -11.54        17.26 o
  -5  10  22         24.65          4.69        25.71 o
  -4  10  22        351.55        326.71        34.84 o
  -3  10  22         81.70         78.41        23.09 o
  -2  10  22         48.04         62.40        14.52 o
  -1  10  22       1450.13       1564.90        85.10 o
   0  10  22        210.74        210.04        37.01 o
   1  10  22          7.71         10.90        21.90 o
   2  10  22         90.90         86.39        10.57 o
   3  10  22         13.60         12.01         7.68 o
   4  10  22          2.09          2.82        12.40 o
   5  10  22        492.44        500.70        33.65 o
   6  10  22         52.59         53.46        14.77 o
  -7  11  22         29.70         36.84        12.39 o
  -6  11  22         54.31         32.65        10.13 o
  -5  11  22         53.87         53.15        12.40 o
  -4  11  22         93.48         95.98        20.97 o
  -3  11  22         18.12         10.36        16.65 o
  -2  11  22          0.93         -8.65        11.97 o
  -1  11  22        303.25        252.80        16.46 o
   0  11  22         72.97         59.86        10.36 o
   1  11  22        237.97        248.45        21.19 o
   2  11  22        164.41        152.95        13.17 o
   3  11  22          5.10         -3.58         7.97 o
   4  11  22        431.96        395.78        30.11 o
   5  11  22         41.96         52.67        16.04 o
   6  11  22        109.96        118.05        16.15 o
  -6  12  22          4.10          1.59         8.25 o
  -5  12  22        192.49        190.69        19.83 o
  -4  12  22          2.01          3.36        14.95 o
  -3  12  22         99.40        100.03        20.53 o
  -2  12  22        391.19        368.64        25.09 o
  -1  12  22        678.19        709.60        25.42 o
   0  12  22        702.94        704.20        27.60 o
   1  12  22         38.94         23.43        11.60 o
   2  12  22          4.36          0.65        11.73 o
   3  12  22         27.48         23.17         9.19 o
   4  12  22         85.61         95.18        17.16 o
   5  12  22        194.19        195.95        16.35 o
   6  12  22         19.49         14.55         7.00 o
  -6  13  22         83.20         74.92         9.76 o
  -5  13  22         52.46         32.22        10.70 o
  -4  13  22          2.53        -13.67        14.81 o
  -3  13  22        105.27         93.90        19.64 o
  -2  13  22        207.08        226.94        17.24 o
  -1  13  22        254.26        252.39        18.05 o
   0  13  22          9.42         21.75         9.96 o
   1  13  22        124.44        115.56        19.70 o
   2  13  22         98.87         71.64        17.38 o
   3  13  22         30.02         25.43         8.65 o
   4  13  22          6.44         -2.91         7.96 o
   5  13  22          0.23          9.39        11.61 o
  -5  14  22        169.66        128.04        12.66 o
  -4  14  22         66.19         52.49        17.53 o
  -3  14  22         48.59         70.68        19.60 o
  -2  14  22         23.52         23.11         9.29 o
  -1  14  22         12.30         14.39         9.38 o
   0  14  22         48.80         38.78        10.25 o
   1  14  22        126.36        117.30        19.81 o
   2  14  22        266.29        304.62        27.24 o
   3  14  22         15.13          6.83         8.96 o
   4  14  22         32.57         17.53        11.08 o
   5  14  22         91.17         99.12        13.62 o
  -5  15  22          0.08         -5.72         6.96 o
  -4  15  22         30.01         28.63         9.38 o
  -3  15  22        266.05        205.90        22.97 o
  -2  15  22         45.65         46.22        10.29 o
  -1  15  22          1.63         -3.70         8.80 o
   0  15  22        138.07        136.96        19.71 o
   1  15  22        179.36        176.31        22.27 o
   2  15  22        127.88        130.16        20.08 o
   3  15  22         20.46         37.74        12.41 o
   4  15  22          5.33         -3.98         9.13 o
  -4  16  22         49.77         36.17         8.16 o
  -3  16  22          8.32          5.49        11.88 o
  -2  16  22          0.69         -1.61         8.03 o
  -1  16  22         38.69         56.88        10.16 o
   0  16  22         19.84         22.41        13.21 o
   1  16  22         55.84         59.63        16.53 o
   2  16  22          5.03         13.90        12.18 o
   3  16  22         10.07          9.79         9.27 o
  -3  17  22         23.98         31.83        11.48 o
  -2  17  22        104.38         94.72        14.58 o
  -1  17  22         13.80          7.03         7.18 o
   0  17  22          0.21          4.82        10.82 o
   1  17  22         56.43         60.41        14.25 o
   2  17  22         64.09         57.72        13.08 o
  -1  18  22         28.27         33.53         9.87 o
   0  18  22          6.98          3.82         8.84 o
   1  18  22         47.28         52.39        11.72 o
  -8   1  23         68.63        116.70        20.18 o
  -7   1  23          9.58         20.79        10.30 o
  -6   1  23        991.26       1096.10        23.78 o
  -5   1  23        244.93        231.60        19.36 o
  -4   1  23       1876.09       1933.66        50.46 o
  -3   1  23         44.52         59.42        13.29 o
  -2   1  23        189.66        199.74        30.23 o
  -1   1  23         32.47        139.55        27.81 o
   0   1  23       1520.94       1463.74        52.43 o
   1   1  23       7545.95       8184.52       111.10 o
   2   1  23          1.25          5.20         9.87 o
   3   1  23        681.67        717.20        24.01 o
   4   1  23          4.49          4.30        10.95 o
   5   1  23        337.36        308.09        16.26 o
   6   1  23         58.20         51.36        12.40 o
   7   1  23         18.20         17.58        12.50 o
   8   1  23        125.90        122.22        11.39 o
  -8   2  23        126.49        176.92        13.43 o
  -7   2  23        143.13        217.86        16.86 o
  -6   2  23        142.58        147.23        11.46 o
  -5   2  23          4.90         20.88         6.56 o
  -4   2  23         99.75        120.62        14.46 o
  -3   2  23         51.32         38.56         9.13 o
  -2   2  23       1052.95        994.16        83.98 o
  -1   2  23        432.24        566.60        38.09 o
   0   2  23         54.91         56.27        22.33 o
   1   2  23        200.18        267.59        18.42 o
   2   2  23        911.22        937.33        30.90 o
   3   2  23        139.53        134.74        13.64 o
   4   2  23          7.68         21.09        11.11 o
   5   2  23        870.38        808.61        24.41 o
   6   2  23          0.93          5.92        10.44 o
   7   2  23         25.81         34.89        11.22 o
   8   2  23        189.87        232.54        13.77 o
  -8   3  23          0.31         20.06         9.64 o
  -7   3  23         43.53         99.23        26.84 o
  -6   3  23        228.46        214.98        12.94 o
  -5   3  23         23.42         23.83         7.70 o
  -4   3  23         62.19         57.92        11.64 o
  -3   3  23        354.12        400.01        21.50 o
  -2   3  23          0.31          9.97        10.64 o
  -1   3  23       1971.85       2092.92        62.98 o
   0   3  23        950.45       1056.93        53.45 o
   1   3  23        181.59        214.63        17.40 o
   2   3  23        166.45        187.25        16.92 o
   3   3  23         39.84         27.33        12.85 o
   4   3  23        228.31        198.25        20.76 o
   5   3  23         26.51         21.91         7.78 o
   6   3  23        170.49        193.18        13.44 o
   7   3  23        193.13        177.10        15.29 o
   8   3  23         10.71          7.73         5.54 o
  -8   4  23         76.97         64.83        12.83 o
  -7   4  23        172.85        152.68        17.42 o
  -6   4  23         46.85         78.84        13.91 o
  -5   4  23         35.06         44.41        11.63 o
  -4   4  23        301.07        311.94        20.52 o
  -3   4  23        200.58        165.63        15.02 o
  -2   4  23        101.97        117.14        15.81 o
  -1   4  23         40.16         16.47        17.35 o
   0   4  23        212.93        169.20        17.03 o
   1   4  23        211.34        170.31        17.01 o
   2   4  23       2012.82       2095.13        46.60 o
   3   4  23       2419.75       2288.46        86.83 o
   4   4  23        232.25        213.60        32.68 o
   5   4  23         37.06         16.76         8.96 o
   6   4  23        209.35        229.77        14.15 o
   7   4  23        302.58        281.81        17.04 o
   8   4  23         55.41         62.01         8.98 o
  -8   5  23          5.55         14.76        19.40 o
  -7   5  23         53.31         98.35        15.09 o
  -6   5  23        114.59        104.21        13.68 o
  -5   5  23         91.39        120.87        11.63 o
  -4   5  23          2.99         -1.22         9.59 o
  -3   5  23        663.30        668.32        30.21 o
  -2   5  23         18.47         28.39        17.88 o
  -1   5  23       1228.44       1206.59        44.65 o
   0   5  23        486.05        446.61        24.23 o
   1   5  23          0.90         16.82        12.37 o
   2   5  23          0.27        -13.13        18.78 o
   3   5  23         63.80         69.97        24.26 o
   4   5  23          3.30         54.59        25.63 o
   5   5  23        251.74        286.33        22.77 o
   6   5  23         60.37         54.14        11.58 o
   7   5  23          0.05          7.27         8.56 o
  -8   6  23         95.18         99.60        32.66 o
  -7   6  23        264.60        369.33        30.53 o
  -6   6  23        396.93        409.61        19.43 o
  -5   6  23         67.12         75.62        15.56 o
  -4   6  23        285.27        240.73        44.49 o
  -3   6  23       1283.75       1375.03        38.30 o
  -2   6  23       1162.87       1265.90        64.06 o
  -1   6  23        652.17        672.72        43.14 o
   0   6  23       1804.53       1717.56        47.87 o
   1   6  23       5027.24       5448.56        76.74 o
   2   6  23        510.84        514.18        44.75 o
   3   6  23        681.28        645.58        51.56 o
   4   6  23       2084.59       2088.43        53.06 o
   5   6  23         11.89          6.35         9.45 o
   6   6  23         31.42         12.20         9.30 o
   7   6  23        205.03        238.85        15.22 o
  -8   7  23         10.38         23.26        39.16 o
  -7   7  23         13.39         17.12        18.48 o
  -6   7  23         37.82         90.66        42.15 o
  -5   7  23        119.41        136.99        17.20 o
  -4   7  23         11.36         10.73         8.25 o
  -3   7  23        265.63        275.36        35.98 o
  -2   7  23        251.23        208.90        31.66 o
  -1   7  23         83.41         30.44        39.23 o
   0   7  23         44.35         59.76        13.52 o
   1   7  23         23.44         15.31        21.78 o
   2   7  23        203.94        169.41        30.47 o
   3   7  23        359.93        366.11        42.43 o
   4   7  23          3.66          2.70        11.31 o
   5   7  23        232.57        249.19        18.46 o
   6   7  23         10.32          7.90         9.32 o
   7   7  23         72.39         75.38         9.76 o
  -7   8  23        104.37        124.28        14.77 o
  -6   8  23        100.20        118.09        25.54 o
  -5   8  23         88.19         68.45        18.07 o
  -4   8  23         37.62         34.36        12.17 o
  -3   8  23        256.58        193.93        32.36 o
  -2   8  23        379.58        400.68        42.89 o
  -1   8  23        449.84        447.15        59.56 o
   0   8  23        359.20        378.76        32.98 o
   1   8  23        902.03        938.18        62.26 o
   2   8  23        162.36        169.44        32.14 o
   3   8  23       2450.63       2282.40        54.51 o
   4   8  23       1244.33       1325.35        78.97 o
   5   8  23        440.02        403.51        37.72 o
   6   8  23        206.41        217.58        19.19 o
   7   8  23        170.36        192.49        12.04 o
  -7   9  23          0.04         25.45        11.08 o
  -6   9  23          0.06          3.93        15.63 o
  -5   9  23        496.68        513.07        39.29 o
  -4   9  23         38.09         56.51        14.23 o
  -3   9  23          1.02          4.72        11.30 o
  -2   9  23        122.86        113.06        23.76 o
  -1   9  23        135.56        133.96        24.62 o
   0   9  23        250.40        227.02        36.74 o
   1   9  23        204.36        218.33        37.03 o
   2   9  23         16.69         17.53        22.62 o
   3   9  23         11.07          4.87         9.36 o
   4   9  23        525.75        519.44        35.08 o
   5   9  23         96.03         87.94        18.23 o
   6   9  23          0.32         15.93        14.07 o
   7   9  23         11.84          0.48        11.41 o
  -7  10  23          3.38         21.14        13.86 o
  -6  10  23        135.36        113.61        20.63 o
  -5  10  23        402.63        382.19        21.70 o
  -4  10  23        279.44        236.24        26.02 o
  -3  10  23        102.98         66.72        14.35 o
  -2  10  23        121.93        108.08        14.75 o
  -1  10  23          7.67        -14.25        21.87 o
   0  10  23        365.98        315.34        43.26 o
   1  10  23        242.74        198.76        18.71 o
   2  10  23        142.09        129.86        12.28 o
   3  10  23        178.77        205.67        14.66 o
   4  10  23          0.03          7.17        12.38 o
   5  10  23         48.62         85.83        19.35 o
   6  10  23        147.98        140.55        18.03 o
  -7  11  23         39.18         74.62        14.48 o
  -6  11  23         31.80         35.97        16.23 o
  -5  11  23         70.15         65.60        12.64 o
  -4  11  23        153.84        137.15        22.20 o
  -3  11  23         31.69         30.73        13.16 o
  -2  11  23        104.25        122.43        20.84 o
  -1  11  23        694.07        697.92        24.82 o
   0  11  23       1565.22       1503.81        38.56 o
   1  11  23        129.73        113.42        16.11 o
   2  11  23         82.95         82.52        10.96 o
   3  11  23         40.52         33.73        11.02 o
   4  11  23          5.48         -3.23        12.26 o
   5  11  23         11.94         13.94        13.47 o
   6  11  23         56.09         46.73        15.71 o
  -6  12  23          9.01         11.55         8.21 o
  -5  12  23          6.35          3.19        14.04 o
  -4  12  23          0.71          3.12        14.62 o
  -3  12  23        224.97        232.37        26.07 o
  -2  12  23         69.38         56.61        17.41 o
  -1  12  23        227.00        224.80        17.54 o
   0  12  23          1.93          6.19         8.91 o
   1  12  23         34.73         36.76        13.32 o
   2  12  23         93.51         86.79        18.30 o
   3  12  23         93.83         68.79        10.98 o
   4  12  23        109.15        111.40        18.21 o
   5  12  23         24.73          2.98         9.52 o
   6  12  23          3.39         -0.74         7.82 o
  -6  13  23         84.69         91.04         7.64 o
  -5  13  23         27.61         24.45        10.32 o
  -4  13  23         81.51         57.15        17.55 o
  -3  13  23        206.88        206.33        25.31 o
  -2  13  23         42.92         45.89        19.37 o
  -1  13  23        545.76        519.93        24.27 o
   0  13  23        881.28        829.74        36.32 o
   1  13  23         55.26         45.14        15.26 o
   2  13  23          9.12         -1.61        12.49 o
   3  13  23        145.52        164.64        14.14 o
   4  13  23          0.26         -5.10         7.94 o
   5  13  23         25.12         26.80        11.41 o
  -5  14  23         17.39         13.03         8.56 o
  -4  14  23         12.70         -7.06         9.96 o
  -3  14  23        125.82        110.61        19.92 o
  -2  14  23         35.81         25.84         9.96 o
  -1  14  23         14.70          7.71         9.43 o
   0  14  23          0.06         17.38         9.99 o
   1  14  23         77.83         97.33        18.60 o
   2  14  23         75.20         68.12        16.74 o
   3  14  23          0.07         -4.84         7.25 o
   4  14  23         21.78         38.56        11.88 o
   5  14  23         45.99         57.97        11.37 o
  -5  15  23         51.93         44.77         8.16 o
  -4  15  23         88.55        101.82        11.20 o
  -3  15  23         29.07         24.83        15.11 o
  -2  15  23         12.29         15.57         8.83 o
  -1  15  23         74.14         53.52        10.48 o
   0  15  23          2.66         -4.27        13.64 o
   1  15  23         35.25         28.38        14.17 o
   2  15  23         51.50         34.60        14.12 o
   3  15  23         35.67         33.72        11.35 o
   4  15  23          0.22          3.09         8.28 o
  -4  16  23         67.91         75.44         8.93 o
  -3  16  23          4.55          2.66        12.28 o
  -2  16  23         11.75         16.27         8.39 o
  -1  16  23         56.13         48.24         9.71 o
   0  16  23         33.55         44.01        14.24 o
   1  16  23         54.49         41.90        14.32 o
   2  16  23         41.05         32.57        12.63 o
   3  16  23         47.12         56.49        11.91 o
  -3  17  23          2.68         11.97        10.30 o
  -2  17  23         29.98         37.09        11.65 o
  -1  17  23          0.32          8.64         6.78 o
   0  17  23          1.25          1.92        10.39 o
   1  17  23          0.82          3.29        10.53 o
   2  17  23          1.96          2.33         9.58 o
  -1  18  23         18.01         12.12         7.95 o
   0  18  23        115.46        136.55        14.76 o
  -8   0  24         11.23         70.62        33.48 o
  -7   0  24        516.50        503.46        25.83 o
  -6   0  24         55.14         11.40        14.41 o
  -5   0  24       1230.35       1179.14        31.90 o
  -4   0  24       1883.64       1757.28       108.96 o
  -3   0  24       1089.50       1007.99        76.57 o
  -2   0  24      15001.26      16306.62       268.37 o
  -1   0  24      19369.83      19398.72       271.98 o
   0   0  24         27.36         80.86        33.59 o
   1   0  24          7.51         62.59        30.24 o
   2   0  24       3186.28       3373.94       103.65 o
   3   0  24        755.12        671.30        33.58 o
   4   0  24        744.23        687.66        49.43 o
   5   0  24        225.82        214.21        34.81 o
   6   0  24        682.55        658.00        40.68 o
   7   0  24          9.22          4.80        13.47 o
   8   0  24         35.94         44.60        12.60 o
  -8   1  24         84.34        146.64        22.56 o
  -7   1  24        108.25        102.20        11.77 o
  -6   1  24        824.82        784.38        23.50 o
  -5   1  24          3.73          9.63         7.36 o
  -4   1  24        194.05        214.94        20.53 o
  -3   1  24        228.97        236.13        18.78 o
  -2   1  24        115.08        135.60        29.48 o
  -1   1  24        108.63        199.14        29.85 o
   0   1  24          5.35         14.26        21.12 o
   1   1  24        791.86        809.43        56.04 o
   2   1  24         21.88         16.92         9.46 o
   3   1  24          8.34         -1.60         8.70 o
   4   1  24        309.29        269.00        23.24 o
   5   1  24         82.25         75.72         9.87 o
   6   1  24        236.11        219.89        18.40 o
   7   1  24         37.39         43.29        11.56 o
   8   1  24         94.70        101.12        16.43 o
  -8   2  24        244.50        282.19        15.01 o
  -7   2  24          1.58         23.81        15.54 o
  -6   2  24        119.03        113.27        14.86 o
  -5   2  24         91.47         76.54         7.64 o
  -4   2  24       1286.08       1285.87        50.94 o
  -3   2  24         61.79         38.46        12.16 o
  -2   2  24       1609.91       1493.69        74.24 o
  -1   2  24        329.88        353.06        37.31 o
   0   2  24        354.16        429.43        32.99 o
   1   2  24        959.34       1212.93        48.00 o
   2   2  24       1494.94       1471.58        38.91 o
   3   2  24         97.68         94.85        17.07 o
   4   2  24        101.53        127.67        17.36 o
   5   2  24         15.60         15.60         7.51 o
   6   2  24        241.93        209.96        17.94 o
   7   2  24        184.65        193.99        16.30 o
   8   2  24         16.16         22.89         7.55 o
  -8   3  24         81.25         95.60        14.28 o
  -7   3  24         22.00          6.92        11.70 o
  -6   3  24        278.14        318.89        16.00 o
  -5   3  24        235.67        252.16        14.22 o
  -4   3  24        153.83        147.82        15.81 o
  -3   3  24         18.09         18.86         8.84 o
  -2   3  24        182.90        131.70        24.49 o
  -1   3  24       1076.02       1002.10        57.84 o
   0   3  24        733.03        892.13        43.05 o
   1   3  24        187.68        208.80        17.56 o
   2   3  24       1034.25       1187.03        35.98 o
   3   3  24        831.09        782.52        38.30 o
   4   3  24        717.41        684.20        51.89 o
   5   3  24         11.78          5.49         7.54 o
   6   3  24         54.67         60.59         9.51 o
   7   3  24         69.60         62.50        19.58 o
   8   3  24          9.90          4.69         5.03 o
  -8   4  24          3.24         27.35        25.02 o
  -7   4  24         69.97         83.05        15.14 o
  -6   4  24        528.03        603.53        22.80 o
  -5   4  24         51.45         54.10        16.21 o
  -4   4  24         49.92         63.36        12.56 o
  -3   4  24        546.45        515.82        24.55 o
  -2   4  24         41.00         51.17        13.05 o
  -1   4  24        262.95        278.88        28.21 o
   0   4  24         12.71         15.04        11.79 o
   1   4  24        770.13        876.71        31.52 o
   2   4  24       1600.10       1597.24        41.95 o
   3   4  24        129.87        174.45        29.56 o
   4   4  24        768.30        746.03        55.01 o
   5   4  24        182.51        199.02        20.44 o
   6   4  24         40.60         36.61         8.36 o
   7   4  24        224.00        239.17        24.80 o
  -8   5  24         38.20         79.35        41.94 o
  -7   5  24        236.63        289.44        21.26 o
  -6   5  24        196.03        201.17        16.66 o
  -5   5  24         24.92         46.14         9.62 o
  -4   5  24        784.60        792.52        31.47 o
  -3   5  24          3.55          6.69         8.99 o
  -2   5  24        142.58        100.42        18.95 o
  -1   5  24        138.31        171.50        23.46 o
   0   5  24        120.17        124.19        16.28 o
   1   5  24          5.70         32.43        15.06 o
   2   5  24       1006.30       1022.13        59.23 o
   3   5  24       3322.02       3038.92       103.78 o
   4   5  24       1269.93       1186.07        40.94 o
   5   5  24       1767.68       1664.13        62.75 o
   6   5  24          2.63          4.48         9.10 o
   7   5  24        195.22        197.36        14.30 o
  -8   6  24          2.45         26.74        48.11 o
  -7   6  24          2.82         35.53        13.87 o
  -6   6  24        220.84        236.22        19.96 o
  -5   6  24          3.06         16.70        11.74 o
  -4   6  24        891.81        798.40        28.86 o
  -3   6  24         16.51         14.94        11.05 o
  -2   6  24         27.46         -5.29        35.46 o
  -1   6  24        981.90       1050.04        48.19 o
   0   6  24          8.65         14.56        13.86 o
   1   6  24         13.64         23.58        12.17 o
   2   6  24          4.39         -1.44        19.79 o
   3   6  24         95.70        118.06        28.71 o
   4   6  24         83.50         65.51        13.85 o
   5   6  24        208.01        202.04        17.14 o
   6   6  24        114.14        119.77        13.64 o
   7   6  24         36.00         54.73         9.56 o
  -8   7  24         25.26         58.40        29.05 o
  -7   7  24        497.74        508.11        23.82 o
  -6   7  24        558.71        586.36        30.17 o
  -5   7  24       1036.42        967.22        27.17 o
  -4   7  24        502.29        533.97        18.74 o
  -3   7  24       2162.44       2053.90        87.87 o
  -2   7  24       1837.15       1786.02        64.16 o
  -1   7  24        462.38        485.27        63.70 o
   0   7  24        630.87        778.99        32.26 o
   1   7  24         40.21         33.47        22.59 o
   2   7  24         14.51         41.90        24.38 o
   3   7  24       2737.69       2607.86       102.43 o
   4   7  24         13.47         28.92        11.92 o
   5   7  24        894.63        909.30        31.84 o
   6   7  24        321.41        272.33        17.61 o
   7   7  24        124.81        132.20        11.45 o
  -7   8  24         51.89        120.69        14.80 o
  -6   8  24         59.67         87.35        19.64 o
  -5   8  24        187.25        133.49        22.89 o
  -4   8  24          5.05          2.46        10.01 o
  -3   8  24          7.76          0.71        10.50 o
  -2   8  24        644.90        522.58        38.68 o
  -1   8  24       1006.12        964.55        81.64 o
   0   8  24       1297.71       1344.54        56.37 o
   1   8  24       1403.81       1319.30        74.95 o
   2   8  24          0.61          5.07        20.86 o
   3   8  24        406.14        409.14        29.03 o
   4   8  24        278.74        308.42        23.20 o
   5   8  24         28.47         31.98        10.34 o
   6   8  24        183.14        189.18        14.58 o
   7   8  24         25.14         25.04         9.04 o
  -7   9  24          5.38         50.25        23.96 o
  -6   9  24         83.47         58.29        19.18 o
  -5   9  24         71.55         67.93        13.00 o
  -4   9  24         20.99         34.79        12.81 o
  -3   9  24        135.17        136.02        17.32 o
  -2   9  24        465.37        407.26        36.14 o
  -1   9  24        326.50        335.00        58.67 o
   0   9  24         88.08         92.94        28.30 o
   1   9  24          5.18        -13.05        21.85 o
   2   9  24         37.89         32.08        11.79 o
   3   9  24         69.36         57.64        16.23 o
   4   9  24          0.43         10.40        13.71 o
   5   9  24          3.69         -9.68        14.75 o
   6   9  24         95.10        116.77        18.07 o
  -7  10  24          1.43         28.44        13.69 o
  -6  10  24          4.76          3.40        15.42 o
  -5  10  24        347.84        354.41        25.14 o
  -4  10  24        360.77        342.81        29.55 o
  -3  10  24         51.83         47.69        14.27 o
  -2  10  24         46.87         47.48        13.13 o
  -1  10  24        206.05        194.89        15.63 o
   0  10  24       2083.28       1919.37        51.18 o
   1  10  24        181.05        220.71        20.20 o
   2  10  24        675.35        628.54        23.39 o
   3  10  24        707.26        669.99        24.27 o
   4  10  24         42.37         36.83        14.91 o
   5  10  24          0.15         -2.42        13.10 o
   6  10  24         81.64         93.89        16.05 o
  -6  11  24         74.07         73.44        10.88 o
  -5  11  24         99.38         90.64        13.18 o
  -4  11  24         39.54         43.62        18.37 o
  -3  11  24        372.05        389.09        31.88 o
  -2  11  24        322.80        282.07        20.67 o
  -1  11  24         70.41         65.13        11.56 o
   0  11  24         82.50         83.57        12.50 o
   1  11  24        109.82        140.81        17.71 o
   2  11  24         69.86         73.67        10.54 o
   3  11  24          1.59          1.09         8.55 o
   4  11  24          1.17         -5.00        12.78 o
   5  11  24         12.26         30.42        13.66 o
   6  11  24          0.99         -4.03        11.04 o
  -6  12  24         38.99         44.09         7.19 o
  -5  12  24          1.17         -3.46         9.67 o
  -4  12  24        232.50        220.38        25.04 o
  -3  12  24         35.67         27.80        16.29 o
  -2  12  24        354.54        288.96        28.12 o
  -1  12  24       1732.15       1725.19        42.38 o
   0  12  24         87.48         88.30        12.51 o
   1  12  24          0.24         -0.86        13.24 o
   2  12  24        668.71        573.34        36.69 o
   3  12  24         66.80         89.34        11.89 o
   4  12  24          0.19         -1.00        11.85 o
   5  12  24         23.65         22.16         8.51 o
  -6  13  24         32.74         34.21         6.04 o
  -5  13  24          4.34         -3.53         9.33 o
  -4  13  24        100.86         79.67        12.46 o
  -3  13  24          3.81          1.87        15.98 o
  -2  13  24        156.13        165.66        23.65 o
  -1  13  24         75.36         81.94        12.63 o
   0  13  24          6.02         -8.63         9.39 o
   1  13  24         11.71         27.43        15.62 o
   2  13  24          5.71          1.19        12.62 o
   3  13  24         12.65         12.44         6.37 o
   4  13  24         21.61         16.65         8.16 o
   5  13  24         12.19          9.52        10.54 o
  -5  14  24         24.88         31.47         8.89 o
  -4  14  24         60.85         47.94        10.34 o
  -3  14  24        165.98        139.29        21.69 o
  -2  14  24        106.39        121.92        13.54 o
  -1  14  24         78.29         71.05        12.03 o
   0  14  24        439.52        411.88        21.02 o
   1  14  24         43.57         49.96        16.46 o
   2  14  24          7.54         14.49        12.92 o
   3  14  24          1.15         -1.02         6.83 o
   4  14  24          6.83         -0.12         9.69 o
  -4  15  24          0.04         -9.48         9.48 o
  -3  15  24         35.91         29.26        14.71 o
  -2  15  24          0.01         -2.88         8.72 o
  -1  15  24          0.03         17.56         9.65 o
   0  15  24          5.76         17.89        12.31 o
   1  15  24          4.85         -6.39        13.27 o
   2  15  24         13.37          3.62        12.15 o
   3  15  24         11.40         11.02        10.19 o
   4  15  24         47.28         39.52         9.85 o
  -4  16  24         84.28         87.17         8.57 o
  -3  16  24          2.33          1.61        12.02 o
  -2  16  24          2.89          0.66        11.99 o
  -1  16  24          5.37          3.87         7.76 o
   0  16  24         16.86         18.79        12.11 o
   1  16  24         13.65         17.09        12.86 o
   2  16  24         27.77         11.91        11.08 o
   3  16  24          9.22          7.56         8.62 o
  -2  17  24         16.89         18.77        10.86 o
  -1  17  24          3.78          3.37         6.41 o
   0  17  24        115.88        115.34        15.65 o
   1  17  24          1.66         -0.51        10.31 o
   2  17  24          2.29         -3.11         9.03 o
  -8   1  25        170.70        231.17        16.15 o
  -7   1  25         61.44         60.80        16.04 o
  -6   1  25         15.23         38.27        12.63 o
  -5   1  25        532.52        455.44        15.30 o
  -4   1  25          2.91         -1.54        11.57 o
  -3   1  25         66.89         91.13        17.66 o
  -2   1  25       6340.31       6332.68       120.72 o
  -1   1  25        182.62        210.74        30.53 o
   0   1  25         35.21         47.16        22.94 o
   1   1  25        205.05        139.23        23.50 o
   2   1  25        548.59        579.73        25.85 o
   3   1  25        377.79        391.54        22.78 o
   4   1  25         26.23         43.84        12.45 o
   5   1  25        366.63        315.32        16.35 o
   6   1  25        230.86        235.29        18.85 o
   7   1  25         26.30         22.76         9.48 o
   8   1  25        173.15        180.68        11.74 o
  -8   2  25          0.53         14.43        11.04 o
  -7   2  25         61.05         50.30        14.21 o
  -6   2  25          3.72         20.42        11.17 o
  -5   2  25        440.25        436.45        14.50 o
  -4   2  25        660.65        633.44        32.43 o
  -3   2  25        205.13        212.36        18.65 o
  -2   2  25        137.92        147.33        44.49 o
  -1   2  25       1207.48       1239.62        53.68 o
   0   2  25        328.88        368.68        32.51 o
   1   2  25        899.80        894.71        42.64 o
   2   2  25        318.16        384.21        21.81 o
   3   2  25        174.45        181.54        22.29 o
   4   2  25        190.40        204.77        21.17 o
   5   2  25        223.79        195.45        13.52 o
   6   2  25        265.63        248.57        18.89 o
   7   2  25        133.04        111.54        13.46 o
  -8   3  25         90.89        135.04        17.10 o
  -7   3  25         13.52          4.22        11.55 o
  -6   3  25         25.02         88.47        15.30 o
  -5   3  25        183.61        181.62        14.66 o
  -4   3  25        266.94        244.50        17.79 o
  -3   3  25        361.13        299.33        22.61 o
  -2   3  25        900.54        963.56        54.08 o
  -1   3  25        381.58        367.81        33.72 o
   0   3  25        533.01        630.87        38.10 o
   1   3  25       1191.11       1188.72        35.73 o
   2   3  25       2519.51       2788.65        54.62 o
   3   3  25         47.49         43.54        14.00 o
   4   3  25          4.98         10.92        17.71 o
   5   3  25          0.26         16.14         8.90 o
   6   3  25        416.59        451.23        18.78 o
   7   3  25          0.80         -3.12         8.40 o
  -8   4  25         47.98         77.31        32.57 o
  -7   4  25         84.57        105.20        13.77 o
  -6   4  25          3.96         16.19        13.77 o
  -5   4  25        202.04        212.03        13.69 o
  -4   4  25        526.90        509.70        25.93 o
  -3   4  25        402.48        395.66        21.75 o
  -2   4  25        145.42        105.02        30.90 o
  -1   4  25        439.30        474.09        34.27 o
   0   4  25          0.85         29.34        23.88 o
   1   4  25        772.30        735.71        30.67 o
   2   4  25        966.98       1062.78        35.24 o
   3   4  25        260.60        296.50        35.76 o
   4   4  25        333.57        345.12        40.14 o
   5   4  25        271.86        302.46        29.60 o
   6   4  25          0.61         -5.45         7.54 o
   7   4  25         23.27         33.92        15.05 o
  -8   5  25          3.13         32.21        43.74 o
  -7   5  25         18.88         55.80        15.55 o
  -6   5  25          1.36         48.82        16.23 o
  -5   5  25          8.63          5.75         7.92 o
  -4   5  25        248.27        300.54        20.66 o
  -3   5  25        133.89        129.88        14.41 o
  -2   5  25        832.64        778.54        40.74 o
  -1   5  25          1.19         10.71        15.56 o
   0   5  25        899.31        969.36        36.35 o
   1   5  25        334.15        399.47        23.56 o
   2   5  25        438.30        488.52        43.13 o
   3   5  25         42.28         15.49        18.75 o
   4   5  25         70.19         83.84        15.46 o
   5   5  25          7.60         25.90        16.12 o
   6   5  25          1.87          4.10         8.91 o
   7   5  25          2.76          3.18         7.51 o
  -8   6  25        128.48        163.89        36.69 o
  -7   6  25         79.24         66.05        36.16 o
  -6   6  25       2175.38       2160.43        39.33 o
  -5   6  25        886.94        809.12        24.93 o
  -4   6  25        339.11        293.86        13.85 o
  -3   6  25          7.59          7.91        11.82 o
  -2   6  25        962.36        994.03       107.12 o
  -1   6  25        244.28        249.87        53.39 o
   0   6  25        382.45        434.49        25.19 o
   1   6  25       3785.32       3977.51        68.05 o
   2   6  25        662.10        655.84        50.77 o
   3   6  25        839.85        914.27        61.56 o
   4   6  25        207.61        210.75        19.95 o
   5   6  25        546.69        580.40        26.45 o
   6   6  25        141.40        161.67        14.88 o
   7   6  25         20.76         24.02         7.79 o
  -7   7  25         58.40         81.43        13.88 o
  -6   7  25        102.25        196.99        31.08 o
  -5   7  25        507.93        552.37        21.65 o
  -4   7  25        378.37        305.23        17.36 o
  -3   7  25        464.71        494.87        45.46 o
  -2   7  25        419.18        405.47        33.87 o
  -1   7  25        501.75        419.38        59.34 o
   0   7  25        158.84        124.27        16.71 o
   1   7  25          4.46         11.29        20.79 o
   2   7  25       1035.99       1020.60        64.72 o
   3   7  25        100.73        112.32        15.06 o
   4   7  25         43.88         42.30        12.11 o
   5   7  25         11.56          6.73         9.72 o
   6   7  25         73.43         66.10        11.24 o
   7   7  25          4.57         16.91         7.07 o
  -7   8  25          9.59         46.89        12.21 o
  -6   8  25        418.39        448.00        23.03 o
  -5   8  25        265.06        236.82        26.89 o
  -4   8  25        171.07        151.82        13.71 o
  -3   8  25        620.82        584.42        28.98 o
  -2   8  25        527.92        489.77        76.36 o
  -1   8  25          3.00        -27.00        39.38 o
   0   8  25          1.50         25.64        27.20 o
   1   8  25       2624.21       2685.51       104.31 o
   2   8  25         15.95         26.67        23.88 o
   3   8  25        390.18        412.71        25.31 o
   4   8  25        380.80        395.38        31.12 o
   5   8  25         20.20         25.54         9.54 o
   6   8  25         45.42         35.90         9.83 o
   7   8  25         56.42         47.92        13.86 o
  -7   9  25          4.69         42.23        16.31 o
  -6   9  25         31.08         36.62        10.53 o
  -5   9  25          0.58          5.61        10.22 o
  -4   9  25         15.94         12.59        10.92 o
  -3   9  25       1918.12       1875.72        46.71 o
  -2   9  25          0.59          6.25        11.35 o
  -1   9  25         32.54         39.97        39.86 o
   0   9  25        672.88        824.12        62.19 o
   1   9  25        132.41        123.14        17.52 o
   2   9  25        391.77        336.54        23.61 o
   3   9  25       1126.60       1068.52        39.12 o
   4   9  25         89.38         68.94        16.49 o
   5   9  25         12.11         19.67        14.68 o
   6   9  25         25.84         42.75        14.99 o
  -7  10  25          3.80         41.04        13.55 o
  -6  10  25          0.04          2.74         8.92 o
  -5  10  25         15.05         12.11        11.18 o
  -4  10  25        661.93        610.99        38.88 o
  -3  10  25          8.80          2.64        12.88 o
  -2  10  25        510.60        460.32        30.00 o
  -1  10  25         72.21         49.11        10.89 o
   0  10  25          2.09         -6.95         8.54 o
   1  10  25        360.23        323.30        17.13 o
   2  10  25        225.47        199.85        19.77 o
   3  10  25          3.66         14.61         9.21 o
   4  10  25        154.62        114.06        19.93 o
   5  10  25         34.63         37.95        15.50 o
   6  10  25        148.58        121.25        17.00 o
  -6  11  25          7.43          9.22         8.14 o
  -5  11  25        518.53        559.98        24.47 o
  -4  11  25          0.47          6.29        10.12 o
  -3  11  25         98.03        101.52        21.21 o
  -2  11  25        841.53        795.77        32.03 o
  -1  11  25         31.33         16.14        10.06 o
   0  11  25         84.66         59.11        10.96 o
   1  11  25        279.31        250.23        21.30 o
   2  11  25        520.09        510.94        23.54 o
   3  11  25         17.14          7.07         8.12 o
   4  11  25         30.19         29.77         9.38 o
   5  11  25         87.68         97.70        17.02 o
   6  11  25        108.53        121.74        15.24 o
  -6  12  25         39.42         35.49         6.67 o
  -5  12  25          0.23         -5.52         9.76 o
  -4  12  25         36.98         13.18        10.03 o
  -3  12  25        141.20        136.52        22.05 o
  -2  12  25        201.93        186.54        24.57 o
  -1  12  25        880.25        786.59        29.50 o
   0  12  25        275.16        238.84        17.53 o
   1  12  25        913.53        816.97        43.26 o
   2  12  25        126.16        133.98        20.94 o
   3  12  25          8.32         11.64        10.52 o
   4  12  25          3.51          2.21         7.23 o
   5  12  25         11.05          7.28         8.10 o
  -5  13  25         32.30         59.20        16.30 o
  -4  13  25         37.66         17.26         9.41 o
  -3  13  25        570.51        571.68        35.80 o
  -2  13  25        279.70        255.57        26.85 o
  -1  13  25          1.56          8.43         9.12 o
   0  13  25        147.87        153.18        15.04 o
   1  13  25         90.99         69.55        17.99 o
   2  13  25        261.94        255.92        26.12 o
   3  13  25        130.47        120.24         9.95 o
   4  13  25          0.16         -1.78         7.23 o
   5  13  25        275.87        360.97        22.37 o
  -5  14  25         78.84         72.77        14.09 o
  -4  14  25         51.32         61.66        11.04 o
  -3  14  25         10.17          9.40        15.90 o
  -2  14  25          2.32         12.74         8.89 o
  -1  14  25        502.22        524.15        23.80 o
   0  14  25        171.57        166.66        20.04 o
   1  14  25         12.75         27.65        15.47 o
   2  14  25          6.82         33.70        15.28 o
   3  14  25          3.64          6.59         7.07 o
   4  14  25          0.10          9.69         9.73 o
  -4  15  25          0.54         -5.69        12.94 o
  -3  15  25         52.38         53.78        15.83 o
  -2  15  25         98.07         75.31        17.22 o
  -1  15  25        139.92        135.46        13.61 o
   0  15  25          6.97          5.73        12.53 o
   1  15  25         62.79         54.27        16.97 o
   2  15  25        148.77        173.96        20.16 o
   3  15  25          0.76        -10.56        10.56 o
   4  15  25          4.39         -0.94         7.29 o
  -3  16  25          1.00          8.28        12.19 o
  -2  16  25         16.82         18.02        13.10 o
  -1  16  25         35.81         40.56         8.80 o
   0  16  25          2.05         17.85        11.95 o
   1  16  25        108.78         93.22        17.06 o
   2  16  25         20.27         26.70        11.69 o
   3  16  25          2.06          5.91         8.19 o
  -2  17  25         22.71         14.14         9.31 o
  -1  17  25         96.37         74.61        12.49 o
   0  17  25          1.36          1.45         9.48 o
   1  17  25         68.42         57.12        12.68 o
   2  17  25          4.34         11.78         9.11 o
  -8   0  26          2.94         18.14        15.57 o
  -7   0  26         88.64         75.01        35.96 o
  -6   0  26         10.99         19.96        18.50 o
  -5   0  26        391.75        343.06        19.78 o
  -4   0  26       3657.79       3478.40        91.16 o
  -3   0  26        600.06        625.30        65.72 o
  -2   0  26       7118.68       6930.61       181.68 o
  -1   0  26       2535.04       2803.51       111.33 o
   0   0  26       4879.79       4737.97       133.06 o
   1   0  26        152.29        203.18        35.44 o
   2   0  26        227.53        247.12        36.34 o
   3   0  26          1.54         -3.33        22.33 o
   4   0  26        303.11        340.35        32.35 o
   5   0  26        765.95        755.50        33.91 o
   6   0  26         80.44         73.05        18.60 o
   7   0  26          2.46          1.42        12.60 o
  -8   1  26         39.06         66.68        12.37 o
  -7   1  26          8.28         70.35        16.88 o
  -6   1  26         34.92         44.46        12.70 o
  -5   1  26         56.79         76.71        10.87 o
  -4   1  26       1061.13        911.25        38.84 o
  -3   1  26        114.53        171.92        26.32 o
  -2   1  26        191.89        204.70        32.09 o
  -1   1  26        457.69        415.27        36.72 o
   0   1  26        771.75        854.02        44.92 o
   1   1  26        167.39        121.53        23.49 o
   2   1  26        123.42        145.87        21.87 o
   3   1  26         48.90         31.97        11.70 o
   4   1  26          1.04         -7.86         8.39 o
   5   1  26        256.86        248.48        16.77 o
   6   1  26         31.18         24.35        10.54 o
   7   1  26          5.13          4.95         8.77 o
  -8   2  26         60.69         90.86        12.94 o
  -7   2  26         89.83        116.68        19.90 o
  -6   2  26        160.35        189.26        14.10 o
  -5   2  26          0.73         15.19         9.43 o
  -4   2  26       1208.69       1070.40        41.55 o
  -3   2  26        422.53        465.17        24.46 o
  -2   2  26       3802.26       3746.98        93.24 o
  -1   2  26       1707.33       1838.86        65.52 o
   0   2  26         55.93         56.66        21.75 o
   1   2  26          5.27         30.25        19.77 o
[truncated: 182,163 more chars]
