# Supplementary material for: Crystal structure of hexa­prop-2-en-1-yl 4,4′,4′′,4′′′,4′′′′,4′′′′′-[1,3,5,2λ5,4λ5,6λ5-tri­aza­triphosphinine-2,2,4,4,6,6-hexa­yl­hexa­kis­(­oxy)]hexa­benzoate
Source: Acta Crystallogr E Crystallogr Commun. 2015 Nov 18;71(Pt 12):o955–6. doi: 10.1107/S2056989015021301 (PMC4719920; doi:10.1107/S2056989015021301)
Supplement: Supplementary file 3 [file e-71-0o955-Isup3.cml]

<?xml version="1.0" ?>
<cml>
<molecule id="m1">
  <atomArray>
    <atom id="a1" elementType="P"
          x2="-1.5399999618530273" y2="1.2650338751576164" />
    <atom id="a2" elementType="N"
          x2="-2.873669302901286" y2="0.495016934598576" />
    <atom id="a3" elementType="P"
          x2="-2.873669302901286" y2="-1.045016946519505" />
    <atom id="a4" elementType="N"
          x2="-1.5399999618530273" y2="-1.8150338870785454" />
    <atom id="a5" elementType="P"
          x2="-0.20633062080476883" y2="-1.045016946519505" />
    <atom id="a6" elementType="N"
          x2="-0.20633062080476883" y2="0.495016934598576" />
    <atom id="a7" elementType="O"
          x2="-0.4510555188257439" y2="2.3539783181848994" />
    <atom id="a8" elementType="O"
          x2="-2.8736790836810626" y2="2.035033875157617" />
    <atom id="a9" elementType="O"
          x2="1.127348501023267" y2="-0.27501694651950503" />
    <atom id="a10" elementType="O"
          x2="0.5636693791952313" y2="-2.3786960683475407" />
    <atom id="a11" elementType="O"
          x2="-4.361195075386451" y2="-0.6464356170616227" />
    <atom id="a12" elementType="O"
          x2="-3.272250632359168" y2="-2.5325427190046703" />
    <atom id="a13" elementType="C"
          x2="0.6378889242015393" y2="3.4429227612121824" />
    <atom id="a14" elementType="C"
          x2="-4.207358205509098" y2="2.8050338751576174" />
    <atom id="a15" elementType="C"
          x2="-5.848720847871617" y2="-0.2478542876037403" />
    <atom id="a16" elementType="C"
          x2="-3.272250632359168" y2="-4.07254271900467" />
    <atom id="a17" elementType="C"
          x2="2.667348501023267" y2="-0.27501694651950503" />
    <atom id="a18" elementType="C"
          x2="1.3336693791952317" y2="-3.7123751901755764" />
    <atom id="a19" elementType="C"
          x2="0.6378889242015393" y2="6.522990523448344" />
    <atom id="a20" elementType="C"
          x2="-0.6957804168467192" y2="5.752973582889304" />
    <atom id="a21" elementType="C"
          x2="-0.6957804168467192" y2="4.212939701771223" />
    <atom id="a22" elementType="C"
          x2="1.9715582652497978" y2="4.212939701771223" />
    <atom id="a23" elementType="C"
          x2="1.9715582652497978" y2="5.752973582889304" />
    <atom id="a24" elementType="C"
          x2="-4.207358205509098" y2="5.885101637393779" />
    <atom id="a25" elementType="C"
          x2="-5.541027546557356" y2="5.115084696834739" />
    <atom id="a26" elementType="C"
          x2="-5.541027546557356" y2="3.575050815716658" />
    <atom id="a27" elementType="C"
          x2="-2.8736888644608394" y2="3.575050815716658" />
    <atom id="a28" elementType="C"
          x2="-2.8736888644608394" y2="5.115084696834739" />
    <atom id="a29" elementType="C"
          x2="-7.182390188919875" y2="2.062196534073381" />
    <atom id="a30" elementType="C"
          x2="-8.516059529968134" y2="1.2921795935143408" />
    <atom id="a31" elementType="C"
          x2="-8.516059529968134" y2="-0.2478542876037403" />
    <atom id="a32" elementType="C"
          x2="-7.182390188919875" y2="-1.0178712281627806" />
    <atom id="a33" elementType="C"
          x2="-5.848720847871617" y2="1.2921795935143408" />
    <atom id="a34" elementType="C"
          x2="-4.605919973407426" y2="-4.842559659563711" />
    <atom id="a35" elementType="C"
          x2="-4.605919973407426" y2="-6.382593540681792" />
    <atom id="a36" elementType="C"
          x2="-3.272250632359168" y2="-7.152610481240832" />
    <atom id="a37" elementType="C"
          x2="-1.9385812913109093" y2="-6.382593540681792" />
    <atom id="a38" elementType="C"
          x2="-1.9385812913109093" y2="-4.842559659563711" />
    <atom id="a39" elementType="C"
          x2="2.66733872024349" y2="-2.942358249616536" />
    <atom id="a40" elementType="C"
          x2="1.3336693791952317" y2="-5.252409071293657" />
    <atom id="a41" elementType="C"
          x2="2.66733872024349" y2="-6.022426011852698" />
    <atom id="a42" elementType="C"
          x2="4.001008061291749" y2="-5.252409071293657" />
    <atom id="a43" elementType="C"
          x2="4.001008061291749" y2="-3.7123751901755764" />
    <atom id="a44" elementType="C"
          x2="4.001017842071525" y2="0.49499999403953543" />
    <atom id="a45" elementType="C"
          x2="2.667348501023267" y2="-1.8150508276375859" />
    <atom id="a46" elementType="C"
          x2="4.001017842071525" y2="-2.5850677681966263" />
    <atom id="a47" elementType="C"
          x2="5.334687183119784" y2="-1.8150508276375859" />
    <atom id="a48" elementType="C"
          x2="5.334687183119784" y2="-0.27501694651950503" />
    <atom id="a49" elementType="C"
          x2="6.822212955604949" y2="-2.213632157095468" />
    <atom id="a50" elementType="O"
          x2="7.59221295560495" y2="-0.8799530352674325" />
    <atom id="a51" elementType="O"
          x2="7.911157398632232" y2="-3.302576600122751" />
    <atom id="a52" elementType="C"
          x2="5.334687183119785" y2="-6.022409071293657" />
    <atom id="a53" elementType="O"
          x2="6.668366304947821" y2="-5.252409071293657" />
    <atom id="a54" elementType="O"
          x2="6.104687183119785" y2="-7.356088193121693" />
    <atom id="a55" elementType="C"
          x2="-2.8736693029012854" y2="-8.640136253725997" />
    <atom id="a56" elementType="O"
          x2="-3.643669302901285" y2="-9.973815375554032" />
    <atom id="a57" elementType="O"
          x2="-1.5399901810732497" y2="-9.410136253725996" />
    <atom id="a58" elementType="C"
          x2="-9.605003972995418" y2="2.3811240365416237" />
    <atom id="a59" elementType="O"
          x2="-10.693948416022701" y2="1.292179593514341" />
    <atom id="a60" elementType="O"
          x2="-9.605003972995418" y2="3.921124036541624" />
    <atom id="a61" elementType="C"
          x2="-4.605939534966979" y2="7.372627409878945" />
    <atom id="a62" elementType="O"
          x2="-6.145939534966979" y2="7.372627409878945" />
    <atom id="a63" elementType="O"
          x2="-3.2722604131389437" y2="8.142627409878944" />
    <atom id="a64" elementType="C"
          x2="0.23930759474365754" y2="8.01051629593351" />
    <atom id="a65" elementType="O"
          x2="1.5729867165716933" y2="8.78051629593351" />
    <atom id="a66" elementType="O"
          x2="-1.0943715270843772" y2="8.780516295933511" />
    <atom id="a67" elementType="C"
          x2="-1.1414088516153673" y2="-10.897662026211162" />
    <atom id="a68" elementType="C"
          x2="0.34611692086979784" y2="-11.296243355669043" />
    <atom id="a69" elementType="C"
          x2="0.7446982503276801" y2="-12.783769128154209" />
    <atom id="a70" elementType="C"
          x2="5.015742740092502" y2="-8.445032636148976" />
    <atom id="a71" elementType="C"
          x2="6.104687183119785" y2="-9.53397707917626" />
    <atom id="a72" elementType="C"
          x2="5.334687183119786" y2="-10.867656201004296" />
    <atom id="a73" elementType="C"
          x2="8.681157398632232" y2="-4.6362557219507865" />
    <atom id="a74" elementType="C"
          x2="10.221157398632233" y2="-4.6362557219507865" />
    <atom id="a75" elementType="C"
          x2="10.221157398632233" y2="-6.1762557219507865" />
    <atom id="a76" elementType="C"
          x2="-1.0943715270843772" y2="10.320516295933512" />
    <atom id="a77" elementType="C"
          x2="0.4456284729156228" y2="10.320516295933512" />
    <atom id="a78" elementType="C"
          x2="0.4456284729156229" y2="11.860516295933511" />
    <atom id="a79" elementType="C"
          x2="-3.2722604131389437" y2="9.682627409878943" />
    <atom id="a80" elementType="C"
          x2="-4.812260413138944" y2="9.682627409878943" />
    <atom id="a81" elementType="C"
          x2="-4.812260413138944" y2="11.222627409878942" />
    <atom id="a82" elementType="C"
          x2="-10.938683094823453" y2="4.691124036541624" />
    <atom id="a83" elementType="C"
          x2="-10.540101765365572" y2="6.17864980902679" />
    <atom id="a84" elementType="C"
          x2="-9.00010176536557" y2="6.17864980902679" />
  </atomArray>
  <bondArray>
    <bond atomRefs2="a1 a2" order="1" />
    <bond atomRefs2="a1 a6" order="2" />
    <bond atomRefs2="a2 a3" order="2" />
    <bond atomRefs2="a3 a4" order="1" />
    <bond atomRefs2="a4 a5" order="2" />
    <bond atomRefs2="a5 a6" order="1" />
    <bond atomRefs2="a1 a7" order="1" />
    <bond atomRefs2="a1 a8" order="1" />
    <bond atomRefs2="a5 a9" order="1" />
    <bond atomRefs2="a5 a10" order="1" />
    <bond atomRefs2="a3 a11" order="1" />
    <bond atomRefs2="a3 a12" order="1" />
    <bond atomRefs2="a7 a13" order="1" />
    <bond atomRefs2="a8 a14" order="1" />
    <bond atomRefs2="a11 a15" order="1" />
    <bond atomRefs2="a12 a16" order="1" />
    <bond atomRefs2="a9 a17" order="1" />
    <bond atomRefs2="a10 a18" order="1" />
    <bond atomRefs2="a21 a13" order="2" />
    <bond atomRefs2="a13 a22" order="1" />
    <bond atomRefs2="a19 a20" order="2" />
    <bond atomRefs2="a19 a23" order="1" />
    <bond atomRefs2="a20 a21" order="1" />
    <bond atomRefs2="a22 a23" order="2" />
    <bond atomRefs2="a26 a14" order="2" />
    <bond atomRefs2="a14 a27" order="1" />
    <bond atomRefs2="a24 a25" order="2" />
    <bond atomRefs2="a24 a28" order="1" />
    <bond atomRefs2="a25 a26" order="1" />
    <bond atomRefs2="a27 a28" order="2" />
    <bond atomRefs2="a32 a15" order="2" />
    <bond atomRefs2="a15 a33" order="1" />
    <bond atomRefs2="a29 a30" order="1" />
    <bond atomRefs2="a29 a33" order="2" />
    <bond atomRefs2="a30 a31" order="2" />
    <bond atomRefs2="a31 a32" order="1" />
    <bond atomRefs2="a16 a34" order="2" />
    <bond atomRefs2="a16 a38" order="1" />
    <bond atomRefs2="a34 a35" order="1" />
    <bond atomRefs2="a35 a36" order="2" />
    <bond atomRefs2="a36 a37" order="1" />
    <bond atomRefs2="a37 a38" order="2" />
    <bond atomRefs2="a39 a18" order="2" />
    <bond atomRefs2="a18 a40" order="1" />
    <bond atomRefs2="a39 a43" order="1" />
    <bond atomRefs2="a40 a41" order="2" />
    <bond atomRefs2="a41 a42" order="1" />
    <bond atomRefs2="a42 a43" order="2" />
    <bond atomRefs2="a44 a17" order="2" />
    <bond atomRefs2="a17 a45" order="1" />
    <bond atomRefs2="a44 a48" order="1" />
    <bond atomRefs2="a45 a46" order="2" />
    <bond atomRefs2="a46 a47" order="1" />
    <bond atomRefs2="a47 a48" order="2" />
    <bond atomRefs2="a47 a49" order="1" />
    <bond atomRefs2="a49 a50" order="2" />
    <bond atomRefs2="a49 a51" order="1" />
    <bond atomRefs2="a42 a52" order="1" />
    <bond atomRefs2="a52 a53" order="2" />
    <bond atomRefs2="a52 a54" order="1" />
    <bond atomRefs2="a36 a55" order="1" />
    <bond atomRefs2="a55 a56" order="2" />
    <bond atomRefs2="a55 a57" order="1" />
    <bond atomRefs2="a30 a58" order="1" />
    <bond atomRefs2="a58 a59" order="2" />
    <bond atomRefs2="a58 a60" order="1" />
    <bond atomRefs2="a24 a61" order="1" />
    <bond atomRefs2="a61 a62" order="2" />
    <bond atomRefs2="a61 a63" order="1" />
    <bond atomRefs2="a19 a64" order="1" />
    <bond atomRefs2="a64 a65" order="2" />
    <bond atomRefs2="a64 a66" order="1" />
    <bond atomRefs2="a57 a67" order="1" />
    <bond atomRefs2="a67 a68" order="1" />
    <bond atomRefs2="a68 a69" order="2" />
    <bond atomRefs2="a54 a70" order="1" />
    <bond atomRefs2="a70 a71" order="1" />
    <bond atomRefs2="a71 a72" order="2" />
    <bond atomRefs2="a51 a73" order="1" />
    <bond atomRefs2="a73 a74" order="1" />
    <bond atomRefs2="a74 a75" order="2" />
    <bond atomRefs2="a66 a76" order="1" />
    <bond atomRefs2="a76 a77" order="1" />
    <bond atomRefs2="a77 a78" order="2" />
    <bond atomRefs2="a63 a79" order="1" />
    <bond atomRefs2="a79 a80" order="1" />
    <bond atomRefs2="a80 a81" order="2" />
    <bond atomRefs2="a60 a82" order="1" />
    <bond atomRefs2="a82 a83" order="1" />
    <bond atomRefs2="a83 a84" order="2" />
  </bondArray>
</molecule>
</cml>
